# Supplementary material for: Expression and Function of PML-RARA in the Hematopoietic Progenitor Cells of Ctsg-PML-RARA Mice
Source: PLoS One. 2012 Oct 8;7(10):e46529. doi: 10.1371/journal.pone.0046529 (PMC3466302; doi:10.1371/journal.pone.0046529)
Supplement: Table S1 — Ctsg-PML-RARA versus WT SLAM ANOVA Results. (XLSX) [file pone.0046529.s011.xlsx]

## Sheet: Table S1. SLAM ANOVA Results
Column ID	Gene Symbol	p-value(ID)	p-value(mCG_PR SLAM vs. WT SLAM)	MeanRatio(mCG_PR SLAM vs. WT SLAM)	FoldChange(mCG_PR SLAM vs. WT SLAM)	FoldChange(mCG_PR SLAM vs. WT SLAM) (Description)	F(ID)	SS(ID)	SS(Error)	F(Error)
4923054	---	8.00259e-05	8.00259e-05	0.290244	-3.44538	mCG_PR SLAM down vs WT SLAM	12494.5	168094	26.907	1
5156904	---	0.000534881	0.000534881	0.0886887	-11.2754	mCG_PR SLAM down vs WT SLAM	1868.07	73334.9	78.5139	1
4368200	1300003B13Rik	0.00023769	0.00023769	0.168619	-5.93054	mCG_PR SLAM down vs WT SLAM	4205.66	67281.6	31.9957	1
4829569	4933411G11Rik	0.000303965	0.000303965	3.58173	3.58173	mCG_PR SLAM up vs WT SLAM	3288.35	59614.4	36.2579	1
4898300	A230050P20Rik	0.000928269	0.000928269	3.28374	3.28374	mCG_PR SLAM up vs WT SLAM	1075.77	91738.1	170.553	1
5260723	Adam33	0.000665256	0.000665256	0.446225	-2.24102	mCG_PR SLAM down vs WT SLAM	1501.68	30825.3	41.0543	1
4523028	Adsl	0.000377696	0.000377696	4.99601	4.99601	mCG_PR SLAM up vs WT SLAM	2646.13	455343	344.157	1
4671124	Anapc13	0.000367863	0.000367863	2.033	2.033	mCG_PR SLAM up vs WT SLAM	2716.9	61481.4	45.2584	1
4792165	Arhgap12	0.000910626	0.000910626	0.397143	-2.51798	mCG_PR SLAM down vs WT SLAM	1096.65	629291	1147.67	1
5544909	Arl6ip1	0.000453458	0.000453458	2.22589	2.22589	mCG_PR SLAM up vs WT SLAM	2203.78	464758	421.783	1
4843426	Arntl	0.000483579	0.000483579	56.5517	56.5517	mCG_PR SLAM up vs WT SLAM	2066.42	119868	116.015	1
4355610	Aspm	0.000176235	0.000176235	4.37287	4.37287	mCG_PR SLAM up vs WT SLAM	5672.73	213336	75.2147	1
4327411	Atp11b	0.000758539	0.000758539	0.236361	-4.23082	mCG_PR SLAM down vs WT SLAM	1316.82	61432.4	93.3039	1
4743165	Atp11c	0.000996685	0.000996685	0.0537068	-18.6196	mCG_PR SLAM down vs WT SLAM	1001.83	87482.7	174.646	1
4654810	B3galnt2	0.000566045	0.000566045	2.48148	2.48148	mCG_PR SLAM up vs WT SLAM	1765.14	87220.3	98.8251	1
4879732	Bcap31	8.27286e-05	8.27286e-05	5.58384	5.58384	mCG_PR SLAM up vs WT SLAM	12086.2	236625	39.1561	1
5010066	Bin3	0.000870341	0.000870341	7.24669	7.24669	mCG_PR SLAM up vs WT SLAM	1147.48	129233	225.247	1
4444738	Chmp7	0.000794804	0.000794804	0.332017	-3.01189	mCG_PR SLAM down vs WT SLAM	1256.67	117426	186.884	1
4521870	Cnot8	0.000169717	0.000169717	16.6318	16.6318	mCG_PR SLAM up vs WT SLAM	5890.65	474964	161.26	1
5350190	Cog3	0.000881029	0.000881029	10.7401	10.7401	mCG_PR SLAM up vs WT SLAM	1133.54	1560980	2754.18	1
5287727	Cog4	0.00044563	0.00044563	18.9609	18.9609	mCG_PR SLAM up vs WT SLAM	2242.51	114535	102.149	1
5072855	Cox6b1	1.38819e-05	1.38819e-05	0.253548	-3.94403	mCG_PR SLAM down vs WT SLAM	72034.7	440483	12.2297	1
5309623	Dap	0.000792148	0.000792148	0.24868	-4.02123	mCG_PR SLAM down vs WT SLAM	1260.89	305803	485.059	1
5339783	Ddx52	1.62207e-05	1.62207e-05	0.480332	-2.0819	mCG_PR SLAM down vs WT SLAM	61648.1	69445.9	2.25298	1
4817932	Dhrs7	1.24021e-05	1.24021e-05	0.226158	-4.42169	mCG_PR SLAM down vs WT SLAM	80629.8	186630	4.62931	1
5325258	Dhrs7	0.000124625	0.000124625	0.1381	-7.24113	mCG_PR SLAM down vs WT SLAM	8022.54	355831	88.7079	1
4999481	Dock11	0.000356875	0.000356875	0.152361	-6.56338	mCG_PR SLAM down vs WT SLAM	2800.6	68152.8	48.6701	1
4991874	Exosc9	0.000173688	0.000173688	0.211408	-4.7302	mCG_PR SLAM down vs WT SLAM	5755.95	235245	81.7399	1
4400219	Fam126b	0.000901187	0.000901187	9.57853	9.57853	mCG_PR SLAM up vs WT SLAM	1108.15	46940.1	84.7182	1
4414882	Fbxo32	0.000264459	0.000264459	4.64496	4.64496	mCG_PR SLAM up vs WT SLAM	3779.81	75114.6	39.7452	1
4556069	Gbp5	7.27939e-05	7.27939e-05	2.36758	2.36758	mCG_PR SLAM up vs WT SLAM	13735.9	24716.9	3.59887	1
5345088	Gm3579	0.000307863	0.000307863	2.11098	2.11098	mCG_PR SLAM up vs WT SLAM	3246.7	505474	311.377	1
4627014	Gp9	0.000185585	0.000185585	0.310267	-3.22303	mCG_PR SLAM down vs WT SLAM	5386.88	25561.9	9.49045	1
5226979	Hace1	0.000402281	0.000402281	0.484255	-2.06503	mCG_PR SLAM down vs WT SLAM	2484.32	31279.4	25.1814	1
4431752	Inhba	0.000261947	0.000261947	4.1074	4.1074	mCG_PR SLAM up vs WT SLAM	3816.06	24242.8	12.7056	1
5038474	Itgb1bp1	0.000775165	0.000775165	0.416406	-2.4015	mCG_PR SLAM down vs WT SLAM	1288.55	131710	204.431	1
5194710	Laptm5	0.000609373	0.000609373	4.70101	4.70101	mCG_PR SLAM up vs WT SLAM	1639.53	3345850	4081.47	1
5570726	Mad2l1	6.822e-05	6.822e-05	0.0902136	-11.0848	mCG_PR SLAM down vs WT SLAM	14657	1436760	196.051	1
5424046	Mid1ip1	0.000109169	0.000109169	15.6152	15.6152	mCG_PR SLAM up vs WT SLAM	9158.58	1061150	231.728	1
4676845	Mier1	0.000194216	0.000194216	0.46869	-2.13361	mCG_PR SLAM down vs WT SLAM	5147.42	24254.1	9.42378	1
4914730	Mpi	0.000509469	0.000509469	6.06925	6.06925	mCG_PR SLAM up vs WT SLAM	1961.33	74344.9	75.8108	1
4643073	Mtfmt	0.000869894	0.000869894	0.240079	-4.16529	mCG_PR SLAM down vs WT SLAM	1148.07	321586	560.223	1
4336110	Mybphl	0.000365089	0.000365089	13.8843	13.8843	mCG_PR SLAM up vs WT SLAM	2737.55	135319	98.8615	1
4964111	Nat15	9.20055e-06	9.20055e-06	4.11237	4.11237	mCG_PR SLAM up vs WT SLAM	108688	56221.8	1.03456	1
5354569	Ncam2	0.000789533	0.000789533	27.2165	27.2165	mCG_PR SLAM up vs WT SLAM	1265.07	239652	378.874	1
5099787	Ncor2	5.92376e-05	5.92376e-05	2.64083	2.64083	mCG_PR SLAM up vs WT SLAM	16879.7	496647	58.8456	1
4458520	Numa1	0.000873131	0.000873131	0.351731	-2.84308	mCG_PR SLAM down vs WT SLAM	1143.8	19026.9	33.2695	1
5491341	Nup153	0.00057726	0.00057726	0.256272	-3.90211	mCG_PR SLAM down vs WT SLAM	1730.82	172570	199.408	1
4979811	Pacs1	0.000184961	0.000184961	0.0996061	-10.0395	mCG_PR SLAM down vs WT SLAM	5405.05	150650	55.7443	1
4577090	Pam	0.000822435	0.000822435	0.300119	-3.33202	mCG_PR SLAM down vs WT SLAM	1214.4	123433	203.282	1
5051641	Parl	0.000742851	0.000742851	0.441544	-2.26478	mCG_PR SLAM down vs WT SLAM	1344.66	149569	222.463	1
5155079	Pik3cg	0.000635126	0.000635126	0.236516	-4.22805	mCG_PR SLAM down vs WT SLAM	1572.99	216146	274.822	1
4605255	Prr13	0.000414883	0.000414883	0.184989	-5.40574	mCG_PR SLAM down vs WT SLAM	2408.82	461245	382.964	1
4418899	Rbm8a	0.000699683	0.000699683	2.06948	2.06948	mCG_PR SLAM up vs WT SLAM	1427.72	700312	981.022	1
4611394	Scap	3.08014e-05	3.08014e-05	0.220324	-4.53878	mCG_PR SLAM down vs WT SLAM	32464.6	87045.7	5.3625	1
4467494	Sema7a	0.0002325	0.0002325	8.30801	8.30801	mCG_PR SLAM up vs WT SLAM	4299.58	397559	184.929	1
4317209	Sepsecs	0.000409151	0.000409151	13.3504	13.3504	mCG_PR SLAM up vs WT SLAM	2442.58	83064.4	68.0136	1
4574940	Slc43a2	0.000629475	0.000629475	0.187719	-5.32712	mCG_PR SLAM down vs WT SLAM	1587.13	33112.1	41.7259	1
5302835	Slx	0.000460569	0.000460569	8.90869	8.90869	mCG_PR SLAM up vs WT SLAM	2169.73	1987530	1832.06	1
4791441	Smc5	0.000344671	0.000344671	0.346469	-2.88626	mCG_PR SLAM down vs WT SLAM	2899.82	70231.7	48.4386	1
4575070	Smurf2	9.31444e-05	9.31444e-05	0.397923	-2.51305	mCG_PR SLAM down vs WT SLAM	10734.5	242961	45.2672	1
5425421	Spata5	0.000109597	0.000109597	0.131194	-7.62233	mCG_PR SLAM down vs WT SLAM	9122.87	335889	73.6368	1
5154220	Srrm2	0.000753358	0.000753358	2.10707	2.10707	mCG_PR SLAM up vs WT SLAM	1325.89	560096	844.86	1
4982074	Stx4a	0.000760319	0.000760319	0.411018	-2.43298	mCG_PR SLAM down vs WT SLAM	1313.74	503447	766.434	1
5534704	Tom1l2	0.000319189	0.000319189	5.3201	5.3201	mCG_PR SLAM up vs WT SLAM	3131.44	37153.8	23.7295	1
4916749	Tspyl2	0.000412312	0.000412312	0.134535	-7.433	mCG_PR SLAM down vs WT SLAM	2423.85	149234	123.138	1
5183374	Ttc3	0.000418893	0.000418893	0.304898	-3.27979	mCG_PR SLAM down vs WT SLAM	2385.74	263342	220.763	1
5581076	Ubn2	0.000529087	0.000529087	0.334589	-2.98874	mCG_PR SLAM down vs WT SLAM	1888.55	19280	20.4178	1
5418126	Usp8	0.000496325	0.000496325	4.46325	4.46325	mCG_PR SLAM up vs WT SLAM	2013.31	10587500	10517.5	1
5127212	Wdfy3	0.000835468	0.000835468	5.89125	5.89125	mCG_PR SLAM up vs WT SLAM	1195.43	111800	187.045	1
5343184	Wrn	7.55824e-06	7.55824e-06	2.54727	2.54727	mCG_PR SLAM up vs WT SLAM	132304	1290450	19.5073	1
4797377	Xrn2	0.000730842	0.000730842	0.442479	-2.25999	mCG_PR SLAM down vs WT SLAM	1366.79	190156	278.253	1
5594715	Yipf4	0.000734141	0.000734141	0.257266	-3.88702	mCG_PR SLAM down vs WT SLAM	1360.64	362945	533.493	1
5275956	Zfp281	2.87042e-05	2.87042e-05	0.155169	-6.44459	mCG_PR SLAM down vs WT SLAM	34836.7	1444430	82.9258	1
4661657	Zfp281	0.000196028	0.000196028	0.263731	-3.79175	mCG_PR SLAM down vs WT SLAM	5099.82	1079870	423.492	1
4305445	Zfp512	0.000112616	0.000112616	2.47389	2.47389	mCG_PR SLAM up vs WT SLAM	8878.21	187847	42.3164	1
