# Supplementary material for: Expression and Function of PML-RARA in the Hematopoietic Progenitor Cells of Ctsg-PML-RARA Mice
Source: PLoS One. 2012 Oct 8;7(10):e46529. doi: 10.1371/journal.pone.0046529 (PMC3466302; doi:10.1371/journal.pone.0046529)
Supplement: Table S2 — Ctsg-PML-RARA versus WT KLS ANOVA Results. (XLSX) [file pone.0046529.s012.xlsx]

## Sheet: Table S2 KLS ANOVA Results
Column ID	Gene Symbol	p-value(ID)	p-value(mCG-PR KLS vs. WT KLS)	MeanRatio(mCG-PR KLS vs. WT KLS)	FoldChange(mCG-PR KLS vs. WT KLS)	FoldChange(mCG-PR KLS vs. WT KLS) (Description)	F(ID)	SS(ID)	SS(Error)	F(Error)
4750403	---	0.000319881	0.000319881	0.229614	-4.35513	mCG-PR KLS down vs WT KLS	42.8563	110467	18043.2	1
5489845	---	0.000348735	0.000348735	0.481445	-2.07708	mCG-PR KLS down vs WT KLS	41.6624	71723.3	12050.8	1
4656221	2610301B20Rik	0.000950912	0.000950912	2.4	2.4	mCG-PR KLS up vs WT KLS	29.7571	428795	100869	1
4743987	3000004C01Rik	0.000963556	0.000963556	2.39033	2.39033	mCG-PR KLS up vs WT KLS	29.622	601170	142063	1
4359859	5430435G22Rik	0.000614664	0.000614664	4.12737	4.12737	mCG-PR KLS up vs WT KLS	34.5186	98728.9	20021.2	1
4484526	A430090L17Rik	0.000241448	0.000241448	0.368559	-2.71327	mCG-PR KLS down vs WT KLS	46.9565	152725	22767.3	1
4931750	Akr1c12	0.000330186	0.000330186	0.4849	-2.06228	mCG-PR KLS down vs WT KLS	42.4146	33419.3	5515.44	1
5052286	Amdhd2	0.000196894	0.000196894	2.76737	2.76737	mCG-PR KLS up vs WT KLS	50.1433	6341.98	885.341	1
4942787	Amica1	0.00093797	0.00093797	2.26428	2.26428	mCG-PR KLS up vs WT KLS	29.8977	18514.2	4334.77	1
4317023	Camk1d	0.000728805	0.000728805	2.03276	2.03276	mCG-PR KLS up vs WT KLS	32.5887	90363	19409.8	1
5348039	Camp	9.86e-05	9.86e-05	0.28942	-3.45519	mCG-PR KLS down vs WT KLS	62.4463	4420000	495028	1
5217115	Chic1	0.000615616	0.000615616	0.217255	-4.6029	mCG-PR KLS down vs WT KLS	34.5006	67108.6	13616	1
4617624	Dirc2	0.000189325	0.000189325	2.24604	2.24604	mCG-PR KLS up vs WT KLS	50.7772	62486.5	8614.21	1
5364455	Dpysl2	0.000703355	0.000703355	2.2493	2.2493	mCG-PR KLS up vs WT KLS	32.9837	145901	30964	1
4579266	E2f8	0.000196906	0.000196906	2.12797	2.12797	mCG-PR KLS up vs WT KLS	50.1423	141287	19724	1
4551883	Fkbp5	3.44e-05	3.44e-05	3.01842	3.01842	mCG-PR KLS up vs WT KLS	86.4894	167639	13567.8	1
5172249	Fkbp5	0.000149608	0.000149608	2.50086	2.50086	mCG-PR KLS up vs WT KLS	54.7385	455922	58303.7	1
5438824	Fkbp5	0.000402063	0.000402063	2.20105	2.20105	mCG-PR KLS up vs WT KLS	39.7583	26506.4	4666.82	1
4409923	Fkbp5	0.000732906	0.000732906	2.4179	2.4179	mCG-PR KLS up vs WT KLS	32.5267	119269	25667.6	1
4693093	Glra4	0.000740037	0.000740037	0.41792	-2.3928	mCG-PR KLS down vs WT KLS	32.42	22487.8	4855.49	1
4904386	Gnat2	0.000788014	0.000788014	0.358892	-2.78635	mCG-PR KLS down vs WT KLS	31.7348	12342.6	2722.51	1
4499533	Gria3	0.000658227	0.000658227	2.29062	2.29062	mCG-PR KLS up vs WT KLS	33.7314	1400000	289681	1
4897519	Gsta4	0.000187949	0.000187949	0.491336	-2.03527	mCG-PR KLS down vs WT KLS	50.896	483075	66439.9	1
4445251	Hel308	0.000913778	0.000913778	0.461529	-2.16671	mCG-PR KLS down vs WT KLS	30.1675	6563.78	1523.05	1
5069742	Herc3	0.000247233	0.000247233	0.264535	-3.78022	mCG-PR KLS down vs WT KLS	46.5985	4871.55	731.801	1
4827579	Hist2h2bb	9.09e-05	9.09e-05	0.488816	-2.04576	mCG-PR KLS down vs WT KLS	64.0605	6103.82	666.974	1
4589949	Hyou1	0.00089286	0.00089286	2.02283	2.02283	mCG-PR KLS up vs WT KLS	30.4082	589013	135591	1
5396175	Il6st	0.000162577	0.000162577	2.08837	2.08837	mCG-PR KLS up vs WT KLS	53.3092	2570000	337825	1
4741673	Il7r	0.00048481	0.00048481	3.20625	3.20625	mCG-PR KLS up vs WT KLS	37.3694	583347	109272	1
5439502	Irf1	0.000570421	0.000570421	0.435186	-2.29787	mCG-PR KLS down vs WT KLS	35.3951	799669	158149	1
5598827	Irf8	1.71e-05	1.71e-05	2.03792	2.03792	mCG-PR KLS up vs WT KLS	107.076	170473	11144.5	1
5321859	Kif15	0.000870393	0.000870393	2.24399	2.24399	mCG-PR KLS up vs WT KLS	30.675	188720	43065.6	1
5486887	Kif23	0.000517913	0.000517913	2.13904	2.13904	mCG-PR KLS up vs WT KLS	36.5564	760366	145599	1
5425738	Kif23	0.000846307	0.000846307	2.31784	2.31784	mCG-PR KLS up vs WT KLS	30.9711	591912	133782	1
5493739	Kmo	0.00058527	0.00058527	3.0033	3.0033	mCG-PR KLS up vs WT KLS	35.0915	61495.7	12267.1	1
5261789	Kmo	0.000775025	0.000775025	2.40374	2.40374	mCG-PR KLS up vs WT KLS	31.9149	21008.5	4607.87	1
4873278	Ltf	0.00066748	0.00066748	0.457107	-2.18767	mCG-PR KLS down vs WT KLS	33.5728	88788.2	18512.5	1
4745304	Ly6d	0.000516642	0.000516642	2.06199	2.06199	mCG-PR KLS up vs WT KLS	36.5864	50181.1	9601.06	1
4400689	Mcm10	4.06e-05	4.06e-05	2.30802	2.30802	mCG-PR KLS up vs WT KLS	82.2575	10131.4	862.171	1
5572300	Med15	0.000873191	0.000873191	2.31365	2.31365	mCG-PR KLS up vs WT KLS	30.6413	22722.4	5190.93	1
4574999	Mpl	0.000227104	0.000227104	0.486947	-2.05361	mCG-PR KLS down vs WT KLS	47.8938	935852	136781	1
4985018	Notch1	7.09e-05	7.09e-05	3.15233	3.15233	mCG-PR KLS up vs WT KLS	69.2099	144065	14571	1
5043464	Nsun7	0.000441019	0.000441019	0.412416	-2.42474	mCG-PR KLS down vs WT KLS	38.5618	25104.7	4557.17	1
4363492	Pdzk1ip1	0.000321743	0.000321743	0.417805	-2.39346	mCG-PR KLS down vs WT KLS	42.7752	58319.4	9543.75	1
4921283	Pkp2	0.000671053	0.000671053	0.347897	-2.87442	mCG-PR KLS down vs WT KLS	33.5123	45094.1	9419.18	1
5516098	Prl6a1	0.000113678	0.000113678	0.486749	-2.05445	mCG-PR KLS down vs WT KLS	59.7093	31012.5	3635.74	1
4558026	Reln	0.000999738	0.000999738	0.486419	-2.05584	mCG-PR KLS down vs WT KLS	29.2478	19606.3	4692.45	1
5000388	Rps6ka3	0.000956577	0.000956577	2.00196	2.00196	mCG-PR KLS up vs WT KLS	29.6963	349150	82301.5	1
4866632	S100a8	0.000120133	0.000120133	0.369886	-2.70354	mCG-PR KLS down vs WT KLS	58.6781	29600000	3530000	1
5010279	S100a8	0.000475745	0.000475745	0.338727	-2.95223	mCG-PR KLS down vs WT KLS	37.6046	50300000	9370000	1
4604642	Sgol2	0.000859382	0.000859382	2.35193	2.35193	mCG-PR KLS up vs WT KLS	30.809	84785.3	19263.7	1
5217703	Siglech	0.000169485	0.000169485	2.97608	2.97608	mCG-PR KLS up vs WT KLS	52.6065	76813.3	10221	1
4956074	Siglech	0.00076292	0.00076292	5.8686	5.8686	mCG-PR KLS up vs WT KLS	32.0863	293650	64063.3	1
5429020	Slc9a9	0.00043533	0.00043533	2.15231	2.15231	mCG-PR KLS up vs WT KLS	38.7279	720181	130171	1
4599121	Tex2	0.000859841	0.000859841	2.05356	2.05356	mCG-PR KLS up vs WT KLS	30.8034	222064	50463.6	1
