# Supplementary material for: Expression and Function of PML-RARA in the Hematopoietic Progenitor Cells of Ctsg-PML-RARA Mice
Source: PLoS One. 2012 Oct 8;7(10):e46529. doi: 10.1371/journal.pone.0046529 (PMC3466302; doi:10.1371/journal.pone.0046529)
Supplement: Table S3 — Ctsg-PML-RARA versus WT CMP ANOVA Results. (XLSX) [file pone.0046529.s013.xlsx]

## Sheet: Table S3. CMP ANOVA Results
Column ID	Gene Symbol	p-value(ID)	p-value(mCG-PR CMP vs. WT CMP)	MeanRatio(mCG-PR CMP vs. WT CMP)	FoldChange(mCG-PR CMP vs. WT CMP)	FoldChange(mCG-PR CMP vs. WT CMP) (Description)	F(ID)	SS(ID)	SS(Error)	F(Error)
4435965	---	0.000131855	0.000131855	0.444542	-2.24951	mCG-PR CMP down vs WT CMP	111.411	748073	33572.6	1
5398065	4930503L19Rik	0.000213748	0.000213748	0.370145	-2.70165	mCG-PR CMP down vs WT CMP	91.0858	125754	6903.06	1
4767187	Abca4	0.0007156	0.0007156	21.6558	21.6558	mCG-PR CMP up vs WT CMP	54.5455	1004750	92101.6	1
4930772	Abcg2	0.000114167	0.000114167	0.463328	-2.1583	mCG-PR CMP down vs WT CMP	118.272	21680.1	916.539	1
5217421	Acot7	0.000573007	0.000573007	0.440531	-2.26999	mCG-PR CMP down vs WT CMP	60.0107	595876	49647.5	1
4559141	Adss	3.16701e-05	3.16701e-05	0.478116	-2.09154	mCG-PR CMP down vs WT CMP	200.394	841027	20984.4	1
4936233	Adss	7.93044e-05	7.93044e-05	0.48662	-2.05499	mCG-PR CMP down vs WT CMP	137.499	564046	20511	1
4313679	Agpat5	0.00014775	0.00014775	0.425436	-2.35053	mCG-PR CMP down vs WT CMP	106.263	2251130	105922	1
4375367	Aoah	0.000234662	0.000234662	0.337612	-2.96198	mCG-PR CMP down vs WT CMP	87.5914	29201	1666.89	1
5008357	Arap1	0.000130512	0.000130512	0.39814	-2.51168	mCG-PR CMP down vs WT CMP	111.886	912582	40781.8	1
4545673	Asah1	0.00041803	0.00041803	0.434104	-2.3036	mCG-PR CMP down vs WT CMP	68.6497	351986	25636.4	1
4385979	Atp2b4	0.000735776	0.000735776	0.390915	-2.5581	mCG-PR CMP down vs WT CMP	53.8953	162969	15119	1
5289737	Atp6v0a1	0.000697811	0.000697811	2.60208	2.60208	mCG-PR CMP up vs WT CMP	55.1405	1658850	150420	1
4395837	B230120H23Rik	0.000324507	0.000324507	0.253468	-3.94528	mCG-PR CMP down vs WT CMP	76.4217	79697.2	5214.31	1
4875094	B4galt5	0.000862703	0.000862703	0.366182	-2.73088	mCG-PR CMP down vs WT CMP	50.3098	75399.3	7493.5	1
4609712	Bach1	3.01328e-05	3.01328e-05	0.379728	-2.63347	mCG-PR CMP down vs WT CMP	204.508	27246.8	666.154	1
4504622	Ccnh	1.72748e-05	1.72748e-05	0.456168	-2.19217	mCG-PR CMP down vs WT CMP	256.548	726094	14151.2	1
5388150	Ccnh	0.000169464	0.000169464	0.446275	-2.24077	mCG-PR CMP down vs WT CMP	100.364	96996.1	4832.21	1
4695807	Cd68	0.000446479	0.000446479	0.32161	-3.10936	mCG-PR CMP down vs WT CMP	66.7549	96047.7	7194.06	1
4456996	Cd93	0.000274132	0.000274132	0.334811	-2.98676	mCG-PR CMP down vs WT CMP	82.0536	1973740	120271	1
4887066	Cdh1	0.000202321	0.000202321	9.28764	9.28764	mCG-PR CMP up vs WT CMP	93.2043	8966270	481001	1
4999412	Cdh1	0.000256177	0.000256177	17.2762	17.2762	mCG-PR CMP up vs WT CMP	84.4242	3078440	182320	1
4567512	Chchd10	0.000689512	0.000689512	0.414812	-2.41073	mCG-PR CMP down vs WT CMP	55.4254	91905.1	8290.89	1
4968318	Clec2d	0.000484203	0.000484203	2.17252	2.17252	mCG-PR CMP up vs WT CMP	64.4881	9586200	743254	1
5423213	Clec2h	0.000215662	0.000215662	5.41908	5.41908	mCG-PR CMP up vs WT CMP	90.7465	2582860	142312	1
5025075	Clec2i	4.76115e-05	4.76115e-05	13.1641	13.1641	mCG-PR CMP up vs WT CMP	169.596	5397640	159132	1
4892372	Clec4d	0.000404224	0.000404224	3.36561	3.36561	mCG-PR CMP up vs WT CMP	69.6356	1182230	84886.6	1
5566676	Cpa3	4.28921e-05	4.28921e-05	8.04942	8.04942	mCG-PR CMP up vs WT CMP	177.01	34903200	985912	1
4670975	Cpa3	4.46606e-05	4.46606e-05	9.21687	9.21687	mCG-PR CMP up vs WT CMP	174.103	7560950	217140	1
4448551	Cpa3	8.1215e-05	8.1215e-05	4.95748	4.95748	mCG-PR CMP up vs WT CMP	136.155	71507900	2625970	1
5298792	Cpa3	0.000192838	0.000192838	8.70465	8.70465	mCG-PR CMP up vs WT CMP	95.094	31486400	1655540	1
4730198	Cpa3	0.000194255	0.000194255	6.46163	6.46163	mCG-PR CMP up vs WT CMP	94.8035	35139000	1853260	1
4569476	Cpa3	0.000236179	0.000236179	6.649	6.649	mCG-PR CMP up vs WT CMP	87.3548	29244900	1673910	1
5524069	Cpa3	0.000344588	0.000344588	8.07675	8.07675	mCG-PR CMP up vs WT CMP	74.5072	6334600	425100	1
4899368	Cpa3	0.000482688	0.000482688	8.04305	8.04305	mCG-PR CMP up vs WT CMP	64.5743	7677870	594499	1
5125773	Cpa3	0.00070523	0.00070523	7.5966	7.5966	mCG-PR CMP up vs WT CMP	54.8898	4458610	406142	1
4848579	Cpa3	0.000770714	0.000770714	4.62092	4.62092	mCG-PR CMP up vs WT CMP	52.8264	37104600	3511940	1
5317388	Cpa3	0.000976372	0.000976372	6.40316	6.40316	mCG-PR CMP up vs WT CMP	47.6749	26096600	2736930	1
5426970	Csf1r	0.000217817	0.000217817	0.240657	-4.1553	mCG-PR CMP down vs WT CMP	90.3694	802085	44378.2	1
4927292	Csf1r	0.000505968	0.000505968	0.299394	-3.34008	mCG-PR CMP down vs WT CMP	63.2897	1930950	152549	1
5122115	Csf1r	0.000896299	0.000896299	0.301923	-3.3121	mCG-PR CMP down vs WT CMP	49.4825	5843360	590447	1
4961375	Ctss	0.000239183	0.000239183	0.366591	-2.72784	mCG-PR CMP down vs WT CMP	86.8929	594991	34237	1
4698560	Cyth4	0.000132274	0.000132274	0.384241	-2.60253	mCG-PR CMP down vs WT CMP	111.265	525187	23600.8	1
5188848	D6Mm5e	0.00028957	0.00028957	0.22967	-4.35406	mCG-PR CMP down vs WT CMP	80.1828	37101.1	2313.53	1
4464473	Dach1	0.000855608	0.000855608	2.65329	2.65329	mCG-PR CMP up vs WT CMP	50.4903	951000	94176.5	1
4448435	Dclre1a	0.000516108	0.000516108	0.449153	-2.22641	mCG-PR CMP down vs WT CMP	62.7558	79177.3	6308.36	1
4565052	Dhx38	0.000177974	0.000177974	0.32603	-3.0672	mCG-PR CMP down vs WT CMP	98.3335	44915.3	2283.83	1
5035368	Dis3	0.00091933	0.00091933	0.471718	-2.11991	mCG-PR CMP down vs WT CMP	48.9401	23825.2	2434.12	1
5517588	Dnase2a	0.000229813	0.000229813	0.251569	-3.97506	mCG-PR CMP down vs WT CMP	88.3617	53101.1	3004.76	1
5485294	Dnase2a	0.000486056	0.000486056	0.215037	-4.65036	mCG-PR CMP down vs WT CMP	64.3831	126993	9862.29	1
4376345	Drg2	0.000240671	0.000240671	0.476604	-2.09818	mCG-PR CMP down vs WT CMP	86.667	91135.7	5257.81	1
4321696	Dsn1	0.000254016	0.000254016	0.386129	-2.58981	mCG-PR CMP down vs WT CMP	84.7253	76274.6	4501.29	1
4961127	Emilin2	0.000309496	0.000309496	2.30227	2.30227	mCG-PR CMP up vs WT CMP	77.9646	949610	60900	1
4323949	Eml4	0.000866333	0.000866333	0.49651	-2.01406	mCG-PR CMP down vs WT CMP	50.2183	563768	56131.7	1
4911307	Exosc8	0.000323241	0.000323241	0.497459	-2.01022	mCG-PR CMP down vs WT CMP	76.5479	240841	15731.4	1
4883715	Exosc8	0.000875969	0.000875969	0.405615	-2.46539	mCG-PR CMP down vs WT CMP	49.9779	306067	30620.3	1
4430589	Fads3	4.88024e-06	4.88024e-06	3.59712	3.59712	mCG-PR CMP up vs WT CMP	428.176	57747.8	674.346	1
5003046	Fam113a	0.000632993	0.000632993	0.465827	-2.14672	mCG-PR CMP down vs WT CMP	57.502	239231	20802	1
4582815	Fance	0.000331369	0.000331369	0.477326	-2.09501	mCG-PR CMP down vs WT CMP	75.7492	66646.2	4399.14	1
4716885	Fgd2	8.58262e-05	8.58262e-05	0.276568	-3.61575	mCG-PR CMP down vs WT CMP	133.087	511767	19226.7	1
4358074	Fgd2	0.000882838	0.000882838	0.374742	-2.6685	mCG-PR CMP down vs WT CMP	49.8087	288635	28974.4	1
5449057	G3bp2	0.00064992	0.00064992	0.474877	-2.10581	mCG-PR CMP down vs WT CMP	56.8536	31327.6	2755.11	1
5451268	Galns	0.000962353	0.000962353	0.398825	-2.50736	mCG-PR CMP down vs WT CMP	47.9761	42609.7	4440.72	1
5410296	Galnt7	0.000982899	0.000982899	0.406242	-2.46159	mCG-PR CMP down vs WT CMP	47.5368	140851	14815	1
5505330	Gga1	0.000480257	0.000480257	0.463144	-2.15916	mCG-PR CMP down vs WT CMP	64.7135	33520.9	2589.94	1
4804158	Herc4	0.00058889	0.00058889	0.46745	-2.13927	mCG-PR CMP down vs WT CMP	59.3118	56638.6	4774.65	1
5478848	Hn1l	0.00061588	0.00061588	0.471226	-2.12212	mCG-PR CMP down vs WT CMP	58.1826	507100	43578.3	1
4472337	Htra2	0.000349707	0.000349707	0.484131	-2.06556	mCG-PR CMP down vs WT CMP	74.0439	641163	43296.1	1
4931746	Ikbkap	0.000572796	0.000572796	0.484305	-2.06481	mCG-PR CMP down vs WT CMP	60.0201	69024.3	5750.09	1
4747382	Ikzf2	0.000867931	0.000867931	4.49136	4.49136	mCG-PR CMP up vs WT CMP	50.1781	313013	31190.1	1
5387174	Ikzf2	0.000904688	0.000904688	3.32995	3.32995	mCG-PR CMP up vs WT CMP	49.2827	1019300	103414	1
4672749	Il1r1	0.000997638	0.000997638	2.97148	2.97148	mCG-PR CMP up vs WT CMP	47.2294	160657	17008.1	1
5413561	Il2rg	0.000664636	0.000664636	2.84238	2.84238	mCG-PR CMP up vs WT CMP	56.3088	3224120	286289	1
5405411	Irf8	0.000470626	0.000470626	0.240357	-4.16048	mCG-PR CMP down vs WT CMP	65.2746	6420050	491773	1
4975162	Irf8	0.000866472	0.000866472	0.277925	-3.59809	mCG-PR CMP down vs WT CMP	50.2148	9794400	975251	1
4448575	Kcnk12	0.00025545	0.00025545	0.427454	-2.33943	mCG-PR CMP down vs WT CMP	84.5252	112092	6630.67	1
5327510	Leo1	0.000359254	0.000359254	0.495536	-2.01802	mCG-PR CMP down vs WT CMP	73.205	66920.2	4570.74	1
4431976	Lpcat2	0.000492627	0.000492627	2.27537	2.27537	mCG-PR CMP up vs WT CMP	64.0155	27070.1	2114.34	1
4869862	Lrrc49	0.000828478	0.000828478	0.299996	-3.33338	mCG-PR CMP down vs WT CMP	51.2003	178780	17458.9	1
4873278	Ltf	1.07438e-05	1.07438e-05	2.07146	2.07146	mCG-PR CMP up vs WT CMP	311.115	76338.5	1226.85	1
5173171	Lyar	0.00094826	0.00094826	0.456808	-2.1891	mCG-PR CMP down vs WT CMP	48.2851	198855	20591.7	1
4473882	Mcpt8	0.000664988	0.000664988	2.6157	2.6157	mCG-PR CMP up vs WT CMP	56.296	12972700	1152190	1
4735053	Mcpt8	0.000596142	0.000596142	4.10875	4.10875	mCG-PR CMP up vs WT CMP	59.0013	7928150	671862	1
4588524	Mpp6	0.000338304	0.000338304	0.487078	-2.05306	mCG-PR CMP down vs WT CMP	75.0891	815582	54307.6	1
4723986	Msto1	0.000283802	0.000283802	0.381204	-2.62327	mCG-PR CMP down vs WT CMP	80.865	146000	9027.4	1
4559586	Mtap	0.000880298	0.000880298	0.420797	-2.37644	mCG-PR CMP down vs WT CMP	49.8711	178111	17857.2	1
4619059	Myo18a	0.000446431	0.000446431	0.477022	-2.09634	mCG-PR CMP down vs WT CMP	66.7579	42796.8	3205.38	1
4812429	Myo7a	0.000640632	0.000640632	0.450393	-2.22028	mCG-PR CMP down vs WT CMP	57.2064	19868.3	1736.55	1
5440775	Naip2	0.000199687	0.000199687	0.431408	-2.31799	mCG-PR CMP down vs WT CMP	93.7167	27485.5	1466.41	1
5467988	Naip5	0.000466526	0.000466526	0.463909	-2.1556	mCG-PR CMP down vs WT CMP	65.5183	33487.2	2555.56	1
4879660	Nbas	0.000900551	0.000900551	0.431328	-2.31842	mCG-PR CMP down vs WT CMP	49.381	36685.6	3714.54	1
4826588	Ncf1	0.000306768	0.000306768	0.453667	-2.20426	mCG-PR CMP down vs WT CMP	78.2563	97633.8	6238.08	1
5176009	Ncf4	0.00064838	0.00064838	0.208501	-4.79614	mCG-PR CMP down vs WT CMP	56.9116	87302.8	7670.03	1
5113565	Nek4	0.000949109	0.000949109	0.251826	-3.971	mCG-PR CMP down vs WT CMP	48.2663	62337.5	6457.66	1
4409886	Nin	0.000903032	0.000903032	0.376146	-2.65854	mCG-PR CMP down vs WT CMP	49.322	1298410	131626	1
5579573	Nod1	9.18056e-05	9.18056e-05	0.261456	-3.82474	mCG-PR CMP down vs WT CMP	129.436	248232	9588.94	1
5314812	Nol10	0.000904617	0.000904617	0.404967	-2.46934	mCG-PR CMP down vs WT CMP	49.2844	62142.8	6304.51	1
5166648	Nostrin	0.000657513	0.000657513	0.489557	-2.04266	mCG-PR CMP down vs WT CMP	56.5704	121533	10741.8	1
4848443	Oprm1	0.000489806	0.000489806	4.32714	4.32714	mCG-PR CMP up vs WT CMP	64.1725	45546.8	3548.78	1
5265080	Orc2	0.000559587	0.000559587	0.467385	-2.13957	mCG-PR CMP down vs WT CMP	60.6227	42685.2	3520.56	1
4369954	Pcnxl3	0.000990469	0.000990469	0.394869	-2.53248	mCG-PR CMP down vs WT CMP	47.3781	897547	94721.6	1
4789285	Pdcd11	0.000498156	0.000498156	0.459567	-2.17596	mCG-PR CMP down vs WT CMP	63.7114	172226	13516.1	1
4947281	Pde7b	0.000459754	0.000459754	0.266085	-3.75819	mCG-PR CMP down vs WT CMP	65.9276	77692.5	5892.26	1
4354622	Pdgfrb	0.000432021	0.000432021	3.46143	3.46143	mCG-PR CMP up vs WT CMP	67.696	146524	10822.2	1
4786251	Pdk1	0.000250579	0.000250579	0.350559	-2.85258	mCG-PR CMP down vs WT CMP	85.2115	499022	29281.4	1
4950623	Plcb3	5.85506e-05	5.85506e-05	3.46396	3.46396	mCG-PR CMP up vs WT CMP	155.791	35898.9	1152.15	1
5177549	Plp2	0.000552507	0.000552507	2.06805	2.06805	mCG-PR CMP up vs WT CMP	60.954	4817330	395161	1
4687823	Plxnd1	0.000832319	0.000832319	0.278313	-3.59308	mCG-PR CMP down vs WT CMP	51.0978	105917	10364.1	1
5510514	Pou2f2	9.682e-05	9.682e-05	0.41401	-2.4154	mCG-PR CMP down vs WT CMP	126.622	24391.9	963.174	1
4992336	Prdx1	0.000345134	0.000345134	0.449185	-2.22625	mCG-PR CMP down vs WT CMP	74.4573	99410.7	6675.69	1
5140061	Prmt5	0.00069121	0.00069121	0.277473	-3.60395	mCG-PR CMP down vs WT CMP	55.3667	523811	47303.8	1
4996178	Psap	0.000192237	0.000192237	0.386467	-2.58754	mCG-PR CMP down vs WT CMP	95.2182	1468910	77134.1	1
5587707	Psap	0.00022745	0.00022745	0.427272	-2.34043	mCG-PR CMP down vs WT CMP	88.7454	1505650	84829.4	1
5219274	Rasa4	0.000127172	0.000127172	0.479334	-2.08623	mCG-PR CMP down vs WT CMP	113.097	148380	6559.87	1
5150118	Rgs10	0.000190914	0.000190914	0.461883	-2.16505	mCG-PR CMP down vs WT CMP	95.4933	262797	13760	1
5121243	Rmi1	0.000732469	0.000732469	0.39999	-2.50006	mCG-PR CMP down vs WT CMP	54.0002	369276	34192.1	1
5598514	Rnf144b	0.000373418	0.000373418	0.339848	-2.94249	mCG-PR CMP down vs WT CMP	72.016	75420.1	5236.34	1
4427753	Rtel1	0.000764672	0.000764672	0.452876	-2.20811	mCG-PR CMP down vs WT CMP	53.0064	100972	9524.48	1
5439177	Rtp4	9.46014e-05	9.46014e-05	4.47942	4.47942	mCG-PR CMP up vs WT CMP	127.842	56634.7	2215.04	1
5067477	Sipa1l1	0.000349883	0.000349883	2.09084	2.09084	mCG-PR CMP up vs WT CMP	74.0282	1058570	71497.6	1
5425883	Sipa1l1	0.000994159	0.000994159	2.32154	2.32154	mCG-PR CMP up vs WT CMP	47.3014	878321	92843	1
5408409	Skil	0.000401026	0.000401026	0.371359	-2.69281	mCG-PR CMP down vs WT CMP	69.8708	186373	13337	1
5480205	Slc16a1	0.000665345	0.000665345	0.42861	-2.33312	mCG-PR CMP down vs WT CMP	56.283	119359	10603.5	1
4326842	Slc26a11	0.000873031	0.000873031	10.2238	10.2238	mCG-PR CMP up vs WT CMP	50.0508	81729.5	8164.66	1
4331453	Slfn8	0.000137293	0.000137293	3.04162	3.04162	mCG-PR CMP up vs WT CMP	109.556	273290	12472.6	1
4505832	Spag5	0.000798721	0.000798721	0.386844	-2.58502	mCG-PR CMP down vs WT CMP	52.0174	289440	27821.4	1
4691833	Spag9	4.47053e-05	4.47053e-05	0.452792	-2.20852	mCG-PR CMP down vs WT CMP	174.032	26820	770.547	1
5078574	Spata2	0.000374038	0.000374038	0.400333	-2.49792	mCG-PR CMP down vs WT CMP	71.9654	39978.7	2777.63	1
4423377	Ssbp2	0.000923067	0.000923067	2.52791	2.52791	mCG-PR CMP up vs WT CMP	48.8539	2058570	210687	1
5615741	Stag2	0.000933684	0.000933684	0.31788	-3.14584	mCG-PR CMP down vs WT CMP	48.6116	92235.2	9486.96	1
4570520	Stox2	0.000917365	0.000917365	0.226988	-4.40552	mCG-PR CMP down vs WT CMP	48.9857	61110.6	6237.6	1
4594617	Stx8	0.00013991	0.00013991	0.395662	-2.52741	mCG-PR CMP down vs WT CMP	108.7	118755	5462.5	1
5581557	Tagap	0.000526228	0.000526228	0.25842	-3.86967	mCG-PR CMP down vs WT CMP	62.2374	271266	21792.9	1
5074842	Tank	0.000803751	0.000803751	0.463532	-2.15735	mCG-PR CMP down vs WT CMP	51.8763	365923	35268.8	1
5423172	Tbxas1	0.000251903	0.000251903	0.369205	-2.70852	mCG-PR CMP down vs WT CMP	85.0231	27056.6	1591.13	1
5295574	Tcirg1	1.39305e-05	1.39305e-05	0.34036	-2.93807	mCG-PR CMP down vs WT CMP	279.991	13769300	245889	1
5598001	Tcirg1	6.45953e-05	6.45953e-05	0.282813	-3.53591	mCG-PR CMP down vs WT CMP	149.623	1180210	39439.5	1
5459878	Tifa	0.0001243	0.0001243	0.350321	-2.85452	mCG-PR CMP down vs WT CMP	114.174	206516	9043.9	1
5392541	Tlr9	0.000137301	0.000137301	0.197157	-5.07209	mCG-PR CMP down vs WT CMP	109.554	246877	11267.4	1
4462958	Tmbim1	0.00040042	0.00040042	0.473169	-2.11341	mCG-PR CMP down vs WT CMP	69.9156	135383	9681.87	1
4380996	Tmem18	0.000586622	0.000586622	0.432327	-2.31306	mCG-PR CMP down vs WT CMP	59.4099	190236	16010.5	1
5282519	Tmem18	0.000732213	0.000732213	0.423759	-2.35983	mCG-PR CMP down vs WT CMP	54.0083	21965.4	2033.52	1
5327057	Tom1	9.35754e-05	9.35754e-05	0.371788	-2.6897	mCG-PR CMP down vs WT CMP	128.419	98145.8	3821.31	1
4919075	Tomm70a	0.000647986	0.000647986	0.434869	-2.29954	mCG-PR CMP down vs WT CMP	56.9265	297473	26127.8	1
4766666	Tpcn1	0.000292675	0.000292675	0.433804	-2.30519	mCG-PR CMP down vs WT CMP	79.8232	228300	14300.4	1
4912785	Traip	0.000752355	0.000752355	0.301053	-3.32167	mCG-PR CMP down vs WT CMP	53.3794	454456	42568.5	1
4590749	Tsc22d3	0.000431573	0.000431573	2.96545	2.96545	mCG-PR CMP up vs WT CMP	67.7259	869659	64204.3	1
4322143	Tshz1	0.000557872	0.000557872	0.385383	-2.59482	mCG-PR CMP down vs WT CMP	60.7024	86870.8	7155.46	1
4306486	Txnip	0.000632035	0.000632035	2.12172	2.12172	mCG-PR CMP up vs WT CMP	57.5394	2846260	247331	1
4344525	Uggt1	0.000227577	0.000227577	0.374107	-2.67303	mCG-PR CMP down vs WT CMP	88.7246	68319.9	3850.11	1
5453252	Uso1	0.000171944	0.000171944	0.324253	-3.08401	mCG-PR CMP down vs WT CMP	99.7579	275223	13794.5	1
5173511	Vdr	8.61025e-05	8.61025e-05	0.331749	-3.01432	mCG-PR CMP down vs WT CMP	132.911	327063	12303.8	1
4359915	Vdr	0.000326721	0.000326721	0.320301	-3.12206	mCG-PR CMP down vs WT CMP	76.2025	751255	49293.3	1
4623254	Wdr37	4.15407e-05	4.15407e-05	0.431607	-2.31692	mCG-PR CMP down vs WT CMP	179.346	39070.2	1089.24	1
5205361	Wdr4	0.000691189	0.000691189	0.445762	-2.24335	mCG-PR CMP down vs WT CMP	55.3674	41709.7	3766.63	1
4321591	Xkrx	0.000141065	0.000141065	6.00751	6.00751	mCG-PR CMP up vs WT CMP	108.329	151785	7005.76	1
5179413	Ypel1	0.000727364	0.000727364	2.4424	2.4424	mCG-PR CMP up vs WT CMP	54.1633	44217.3	4081.85	1
