# Supplementary material for: Expression and Function of PML-RARA in the Hematopoietic Progenitor Cells of Ctsg-PML-RARA Mice
Source: PLoS One. 2012 Oct 8;7(10):e46529. doi: 10.1371/journal.pone.0046529 (PMC3466302; doi:10.1371/journal.pone.0046529)
Supplement: Table S4 — Ctsg-PML-RARA versus WT GMP ANOVA Results. (XLSX) [file pone.0046529.s014.xlsx]

## Sheet: Table S4. GMP ANOVA Results
Column ID	Gene Symbol	p-value(ID)	p-value(mCG-PR GMP vs. WT GMP)	MeanRatio(mCG-PR GMP vs. WT GMP)	FoldChange(mCG-PR GMP vs. WT GMP)	FoldChange(mCG-PR GMP vs. WT GMP) (Description)	F(ID)	SS(ID)	SS(Error)	F(Error)
5048322	5730494M16Rik	0.000133948	0.000133948	0.292479	-3.41905	mCG-PR GMP down vs WT GMP	74.3478	791736	63894.5	1
4643003	9030409G11Rik	0.000169829	0.000169829	2.70206	2.70206	mCG-PR GMP up vs WT GMP	68.2964	29655.4	2605.3	1
4894400	Abca3	0.000600733	0.000600733	0.373963	-2.67406	mCG-PR GMP down vs WT GMP	43.0393	10006.8	1395.03	1
4312716	Abca8b	0.000204512	0.000204512	8.41106	8.41106	mCG-PR GMP up vs WT GMP	63.8816	39133.8	3675.59	1
5170698	Abca8b	0.000449458	0.000449458	6.19571	6.19571	mCG-PR GMP up vs WT GMP	47.9354	1190220	148978	1
4970706	Abcb1b	0.000294087	0.000294087	0.308364	-3.24292	mCG-PR GMP down vs WT GMP	56.0038	21802.5	2335.83	1
5072653	Abcb1b	0.000798245	0.000798245	0.153878	-6.49864	mCG-PR GMP down vs WT GMP	38.6805	6074.63	942.279	1
4507222	Abcb8	0.000284142	0.000284142	0.358434	-2.78992	mCG-PR GMP down vs WT GMP	56.7096	231940	24539.8	1
4310407	Abp1	3.95675e-05	3.95675e-05	21.5729	21.5729	mCG-PR GMP up vs WT GMP	114.251	74256.3	3899.65	1
5149011	Abp1	1.83908e-05	1.83908e-05	10.6785	10.6785	mCG-PR GMP up vs WT GMP	149.014	85909.3	3459.11	1
5203863	Adcy7	0.000574903	0.000574903	0.391729	-2.55278	mCG-PR GMP down vs WT GMP	43.7508	451015	61852.3	1
4587772	Adrbk2	0.000848714	0.000848714	2.03885	2.03885	mCG-PR GMP up vs WT GMP	37.7934	933833	148253	1
4313679	Agpat5	0.00053297	0.00053297	0.490529	-2.03861	mCG-PR GMP down vs WT GMP	45.0019	1512660	201680	1
5318797	Arhgap18	0.000486567	0.000486567	0.238155	-4.19895	mCG-PR GMP down vs WT GMP	46.5491	491908	63405	1
5416516	Arhgap21	0.000639566	0.000639566	0.391747	-2.55267	mCG-PR GMP down vs WT GMP	42.0429	46676.1	6661.21	1
4637880	Atp2b4	0.000429384	0.000429384	0.329892	-3.03129	mCG-PR GMP down vs WT GMP	48.7506	99497.4	12245.7	1
5477665	Atp2b4	0.000138393	0.000138393	0.308042	-3.24631	mCG-PR GMP down vs WT GMP	73.4867	212859	17379.4	1
4577974	Atp2b4	0.000984493	0.000984493	0.286599	-3.48919	mCG-PR GMP down vs WT GMP	35.7199	93415.6	15691.3	1
5173296	Atp2b4	0.000915881	0.000915881	0.253444	-3.94565	mCG-PR GMP down vs WT GMP	36.7164	167731	27409.6	1
5438941	Atp6v0a1	0.000636512	0.000636512	7.04354	7.04354	mCG-PR GMP up vs WT GMP	42.1183	616945	87887.5	1
4470311	Atp6v0a1	0.000921691	0.000921691	5.44812	5.44812	mCG-PR GMP up vs WT GMP	36.6282	8601420	1408980	1
4391268	Atp6v0a1	0.000584921	0.000584921	4.97347	4.97347	mCG-PR GMP up vs WT GMP	43.4699	2713290	374506	1
4498133	Atp6v0a1	0.000429754	0.000429754	4.38705	4.38705	mCG-PR GMP up vs WT GMP	48.7352	2322210	285897	1
4969595	Atp6v0a1	0.000175289	0.000175289	4.37853	4.37853	mCG-PR GMP up vs WT GMP	67.5252	6592100	585746	1
4644852	Atp6v0a1	0.000421821	0.000421821	4.0467	4.0467	mCG-PR GMP up vs WT GMP	49.0711	872279	106655	1
5517577	Atp8a2	0.000324831	0.000324831	3.12776	3.12776	mCG-PR GMP up vs WT GMP	54.0087	27460.1	3050.63	1
5122113	Atrn	0.000366949	0.000366949	2.72095	2.72095	mCG-PR GMP up vs WT GMP	51.6511	395719	45968.3	1
5017173	Blnk	0.000287368	0.000287368	2.20698	2.20698	mCG-PR GMP up vs WT GMP	56.4771	323.408	34.3582	1
4678792	Bzw2	0.000597102	0.000597102	0.491944	-2.03275	mCG-PR GMP down vs WT GMP	43.1368	42830.3	5957.36	1
4687581	Camk2b	0.00017245	0.00017245	2.49128	2.49128	mCG-PR GMP up vs WT GMP	67.9222	19904.9	1758.33	1
5062271	Casp7	7.20765e-05	7.20765e-05	0.4985	-2.00602	mCG-PR GMP down vs WT GMP	92.6036	122922	7964.38	1
4544679	Ccdc109b	0.000502854	0.000502854	6.2776	6.2776	mCG-PR GMP up vs WT GMP	45.9844	88702.1	11573.8	1
5468928	Cd244	0.000135741	0.000135741	2.61353	2.61353	mCG-PR GMP up vs WT GMP	73.9959	11413.8	925.493	1
5379307	Cd24a	1.62766e-05	1.62766e-05	0.429052	-2.33072	mCG-PR GMP down vs WT GMP	155.422	2553920	98592.9	1
5614319	Cd93	0.000763924	0.000763924	0.361927	-2.76299	mCG-PR GMP down vs WT GMP	39.3276	4326950	660140	1
4720089	Cd93	0.000441041	0.000441041	0.359139	-2.78443	mCG-PR GMP down vs WT GMP	48.2712	367342	45659.8	1
4456996	Cd93	0.000135296	0.000135296	0.304368	-3.28549	mCG-PR GMP down vs WT GMP	74.0827	2493430	201944	1
4722329	Cd97	0.000226758	0.000226758	0.445104	-2.24667	mCG-PR GMP down vs WT GMP	61.5443	268546	26180.8	1
4571129	Cdh1	0.000359232	0.000359232	63.5472	63.5472	mCG-PR GMP up vs WT GMP	52.0552	9492090	1094080	1
4999412	Cdh1	0.000204365	0.000204365	59.234	59.234	mCG-PR GMP up vs WT GMP	63.8982	17876100	1678560	1
5496763	Cdh1	0.000995487	0.000995487	53.8953	53.8953	mCG-PR GMP up vs WT GMP	35.5689	1398620	235930	1
4829586	Cdh1	0.000124	0.000124	47.3312	47.3312	mCG-PR GMP up vs WT GMP	76.4209	17255900	1354810	1
4967048	Cdh1	0.000734295	0.000734295	45.896	45.896	mCG-PR GMP up vs WT GMP	39.9182	3196570	480467	1
4529729	Cdh1	0.000822387	0.000822387	42.0247	42.0247	mCG-PR GMP up vs WT GMP	38.2471	3914460	614079	1
5528372	Cdh1	0.000344723	0.000344723	31.6234	31.6234	mCG-PR GMP up vs WT GMP	52.8474	1295420	147075	1
4463258	Cdh1	3.28031e-05	3.28031e-05	21.5315	21.5315	mCG-PR GMP up vs WT GMP	121.956	4967310	244383	1
4887066	Cdh1	5.60546e-06	5.60546e-06	21.0891	21.0891	mCG-PR GMP up vs WT GMP	223.966	21030100	563394	1
5513877	Cdh1	0.000367152	0.000367152	18.4641	18.4641	mCG-PR GMP up vs WT GMP	51.6406	3423820	397806	1
4711141	Cdh1	0.000159326	0.000159326	16.4129	16.4129	mCG-PR GMP up vs WT GMP	69.8774	5285750	453859	1
4489514	Cdh1	0.000501606	0.000501606	15.762	15.762	mCG-PR GMP up vs WT GMP	46.0268	1443410	188161	1
4676439	Cdh1	0.000257743	0.000257743	2.70612	2.70612	mCG-PR GMP up vs WT GMP	58.7548	52148.2	5325.33	1
5324325	Cep72	0.000471889	0.000471889	0.293006	-3.4129	mCG-PR GMP down vs WT GMP	47.08	48813	6220.86	1
4458385	Chd7	0.000819438	0.000819438	2.82928	2.82928	mCG-PR GMP up vs WT GMP	38.2991	91948.8	14404.8	1
5025075	Clec2i	4.83787e-05	4.83787e-05	7.34162	7.34162	mCG-PR GMP up vs WT GMP	106.506	2770490	156074	1
4824027	Clec2i	0.000454006	0.000454006	2.97053	2.97053	mCG-PR GMP up vs WT GMP	47.7574	528691	66422.1	1
4804980	Comt1	0.000986211	0.000986211	0.432019	-2.31471	mCG-PR GMP down vs WT GMP	35.6962	162387	27294.9	1
5329647	Coro2a	0.000656311	0.000656311	0.368314	-2.71507	mCG-PR GMP down vs WT GMP	41.6379	340502	49066.3	1
5195742	Coro2a	0.000542098	0.000542098	0.284836	-3.51079	mCG-PR GMP down vs WT GMP	44.7186	828114	111110	1
4670975	Cpa3	1.11882e-05	1.11882e-05	13.8829	13.8829	mCG-PR GMP up vs WT GMP	176.805	22243200	754838	1
5524069	Cpa3	9.81385e-06	9.81385e-06	13.7226	13.7226	mCG-PR GMP up vs WT GMP	184.934	11054800	358662	1
5125773	Cpa3	0.00027655	0.00027655	13.4216	13.4216	mCG-PR GMP up vs WT GMP	57.271	9606980	1006480	1
4899368	Cpa3	0.000209968	0.000209968	12.9178	12.9178	mCG-PR GMP up vs WT GMP	63.278	19707100	1868620	1
5298792	Cpa3	8.81192e-06	8.81192e-06	10.2403	10.2403	mCG-PR GMP up vs WT GMP	191.884	57420500	1795470	1
5566676	Cpa3	8.59788e-06	8.59788e-06	8.33511	8.33511	mCG-PR GMP up vs WT GMP	193.507	61151500	1896110	1
4730198	Cpa3	2.2269e-05	2.2269e-05	7.81538	7.81538	mCG-PR GMP up vs WT GMP	139.483	67869600	2919480	1
4569476	Cpa3	4.69336e-06	4.69336e-06	7.7093	7.7093	mCG-PR GMP up vs WT GMP	237.943	43326900	1092540	1
5317388	Cpa3	4.19888e-06	4.19888e-06	7.43286	7.43286	mCG-PR GMP up vs WT GMP	247.137	29752100	722322	1
4448551	Cpa3	1.9206e-07	1.9206e-07	5.36985	5.36985	mCG-PR GMP up vs WT GMP	700.456	104060000	891365	1
4848579	Cpa3	8.8814e-05	8.8814e-05	5.2176	5.2176	mCG-PR GMP up vs WT GMP	86.0264	67673400	4719950	1
4831958	Csf1r	0.000545899	0.000545899	0.431256	-2.31881	mCG-PR GMP down vs WT GMP	44.6026	326162	43875.8	1
5087716	Csf1r	0.000328182	0.000328182	0.422704	-2.36572	mCG-PR GMP down vs WT GMP	53.8065	2020780	225339	1
5566748	Csf1r	0.000820941	0.000820941	0.391263	-2.55582	mCG-PR GMP down vs WT GMP	38.2726	848069	132952	1
4638310	Csf1r	0.000463042	0.000463042	0.302499	-3.3058	mCG-PR GMP down vs WT GMP	47.4107	1251940	158437	1
5426970	Csf1r	0.000942322	0.000942322	0.278632	-3.58897	mCG-PR GMP down vs WT GMP	36.321	635156	104924	1
4479545	Csf1r	0.000704658	0.000704658	0.190181	-5.25816	mCG-PR GMP down vs WT GMP	40.5418	146357	21660.2	1
5128624	Cyp4v3	0.000703704	0.000703704	0.480195	-2.08249	mCG-PR GMP down vs WT GMP	40.5624	30684.2	4538.81	1
4828859	Cyp4v3	0.000821587	0.000821587	0.40664	-2.45918	mCG-PR GMP down vs WT GMP	38.2612	36220.5	5679.99	1
4544788	Dab2	0.000169855	0.000169855	5.08949	5.08949	mCG-PR GMP up vs WT GMP	68.2927	78113.3	6862.81	1
4501228	Ddx10	0.000881815	0.000881815	0.470378	-2.12595	mCG-PR GMP down vs WT GMP	37.249	14095.2	2270.42	1
5294304	Ddx26b	0.000157674	0.000157674	2.03976	2.03976	mCG-PR GMP up vs WT GMP	70.1387	533211	45613.4	1
4606329	Dfna5	0.000463183	0.000463183	0.493669	-2.02565	mCG-PR GMP down vs WT GMP	47.4054	42072.5	5325.02	1
5016356	Dgkg	0.00038799	0.00038799	4.40605	4.40605	mCG-PR GMP up vs WT GMP	50.6044	348453	41314.9	1
5352102	Dhx16	0.000401733	0.000401733	2.33526	2.33526	mCG-PR GMP up vs WT GMP	49.9608	10209.5	1226.11	1
4859297	Dnase2a	0.000473884	0.000473884	0.403509	-2.47826	mCG-PR GMP down vs WT GMP	47.0065	395283	50454.7	1
5195994	Dpysl2	0.000568461	0.000568461	0.257858	-3.87811	mCG-PR GMP down vs WT GMP	43.935	32804.9	4480.02	1
4854191	Dusp18	8.02593e-05	8.02593e-05	0.29266	-3.41693	mCG-PR GMP down vs WT GMP	89.1593	23733.5	1597.16	1
4523254	Eif2b5	0.000400093	0.000400093	0.485514	-2.05967	mCG-PR GMP down vs WT GMP	50.0361	188206	22568.5	1
4961127	Emilin2	0.00020015	0.00020015	3.0601	3.0601	mCG-PR GMP up vs WT GMP	64.3799	2318660	216091	1
5557160	Eml4	0.000111385	0.000111385	0.429142	-2.33023	mCG-PR GMP down vs WT GMP	79.3929	462198	34930	1
5164136	Eng	0.000249231	0.000249231	0.384811	-2.59868	mCG-PR GMP down vs WT GMP	59.4748	3749.17	378.227	1
5114119	Epsti1	0.000201233	0.000201233	0.402949	-2.48171	mCG-PR GMP down vs WT GMP	64.2549	17041.9	1591.34	1
4667749	Ets1	0.000846078	0.000846078	2.30867	2.30867	mCG-PR GMP up vs WT GMP	37.838	13872.2	2199.73	1
5548501	F730047E07Rik	0.000214043	0.000214043	0.313715	-3.1876	mCG-PR GMP down vs WT GMP	62.8407	5992.89	572.198	1
5163942	Fam149b	0.000106086	0.000106086	0.316231	-3.16225	mCG-PR GMP down vs WT GMP	80.7788	167473	12439.4	1
5488238	Fam188b	0.000145927	0.000145927	0.243688	-4.1036	mCG-PR GMP down vs WT GMP	72.1084	51015.6	4244.91	1
5167282	Fam78a	0.000544161	0.000544161	0.169006	-5.91695	mCG-PR GMP down vs WT GMP	44.6555	57047.8	7665.06	1
5576995	Far2	0.000146049	0.000146049	5.99523	5.99523	mCG-PR GMP up vs WT GMP	72.0868	4710760	392090	1
4583996	Far2	0.000653719	0.000653719	5.91626	5.91626	mCG-PR GMP up vs WT GMP	41.6996	997562	143535	1
5269990	Far2	0.000915096	0.000915096	5.91313	5.91313	mCG-PR GMP up vs WT GMP	36.7284	1176160	192138	1
4519922	Far2	0.000166359	0.000166359	5.79973	5.79973	mCG-PR GMP up vs WT GMP	68.804	190760	16635.1	1
4507249	Far2	9.411e-05	9.411e-05	5.54161	5.54161	mCG-PR GMP up vs WT GMP	84.2818	2395000	170499	1
4874292	Far2	0.000613882	0.000613882	4.50899	4.50899	mCG-PR GMP up vs WT GMP	42.6925	2087940	293439	1
4467302	Far2	0.000658891	0.000658891	3.99926	3.99926	mCG-PR GMP up vs WT GMP	41.5767	62778.3	9059.64	1
4780916	Fgd2	0.000623648	0.000623648	0.283198	-3.5311	mCG-PR GMP down vs WT GMP	42.4413	27863.3	3939.08	1
5221212	Fnbp1l	0.0001686	0.0001686	0.353075	-2.83226	mCG-PR GMP down vs WT GMP	68.4746	115622	10131.2	1
5392388	Fstl1	0.000201812	0.000201812	4.41488	4.41488	mCG-PR GMP up vs WT GMP	64.1883	24031.9	2246.38	1
5020973	Fstl1	7.36095e-06	7.36095e-06	3.03702	3.03702	mCG-PR GMP up vs WT GMP	204.068	51690.5	1519.81	1
5306172	Fut8	0.000810127	0.000810127	2.14243	2.14243	mCG-PR GMP up vs WT GMP	38.465	1862370	290504	1
4432462	Gtpbp4	0.000871789	0.000871789	0.376371	-2.65696	mCG-PR GMP down vs WT GMP	37.411	252428	40484.6	1
5121235	H2afy	0.000244608	0.000244608	0.470722	-2.1244	mCG-PR GMP down vs WT GMP	59.8796	3876270	388407	1
4682926	H2-DMa	0.000299114	0.000299114	0.427496	-2.3392	mCG-PR GMP down vs WT GMP	55.659	372684	40175.1	1
4819096	Haao	0.000572706	0.000572706	0.307067	-3.25661	mCG-PR GMP down vs WT GMP	43.8133	137964	18893.4	1
4540092	Hdc	0.000945602	0.000945602	3.44201	3.44201	mCG-PR GMP up vs WT GMP	36.2729	3763430	622518	1
4684423	Hist1h1e	0.000956134	0.000956134	2.2122	2.2122	mCG-PR GMP up vs WT GMP	36.1202	31148.9	5174.21	1
5104695	Htt	0.000194673	0.000194673	0.454118	-2.20207	mCG-PR GMP down vs WT GMP	65.0264	142794	13175.6	1
5262349	Hvcn1	0.000636023	0.000636023	3.39003	3.39003	mCG-PR GMP up vs WT GMP	42.1304	81264.2	11573.2	1
5061437	Hvcn1	0.000229261	0.000229261	2.40467	2.40467	mCG-PR GMP up vs WT GMP	61.3006	182027	17816.5	1
5095229	Ifi44	0.000588849	0.000588849	0.243619	-4.10477	mCG-PR GMP down vs WT GMP	43.3615	1064.04	147.233	1
4436731	Igh-6	0.000825715	0.000825715	0.479322	-2.08628	mCG-PR GMP down vs WT GMP	38.1887	3360890	528046	1
4448286	Igh-6	0.00010533	0.00010533	0.464086	-2.15477	mCG-PR GMP down vs WT GMP	80.9841	5889330	436332	1
4747382	Ikzf2	6.87549e-05	6.87549e-05	4.73373	4.73373	mCG-PR GMP up vs WT GMP	94.1541	603616	38465.6	1
5387174	Ikzf2	2.36002e-05	2.36002e-05	3.70751	3.70751	mCG-PR GMP up vs WT GMP	136.709	1805950	79261.1	1
4614494	Il15	0.000125403	0.000125403	4.18425	4.18425	mCG-PR GMP up vs WT GMP	76.1151	970041	76466.4	1
4401603	Il15	2.56816e-05	2.56816e-05	3.86772	3.86772	mCG-PR GMP up vs WT GMP	132.766	1602680	72428.7	1
5584690	Il15	0.000450844	0.000450844	3.68514	3.68514	mCG-PR GMP up vs WT GMP	47.8809	116857	14643.5	1
5175957	Il15	6.5398e-06	6.5398e-06	3.60538	3.60538	mCG-PR GMP up vs WT GMP	212.485	872066	24624.8	1
4721218	Il2rg	0.000718956	0.000718956	3.30712	3.30712	mCG-PR GMP up vs WT GMP	40.2367	3399240	506887	1
5413561	Il2rg	8.17525e-06	8.17525e-06	3.2793	3.2793	mCG-PR GMP up vs WT GMP	196.874	5872980	178987	1
5419461	Il2rg	0.000920217	0.000920217	2.96252	2.96252	mCG-PR GMP up vs WT GMP	36.6505	1361800	222938	1
5158215	Il6	1.55003e-05	1.55003e-05	5.6633	5.6633	mCG-PR GMP up vs WT GMP	158.061	62072.2	2356.27	1
5598827	Irf8	6.04145e-05	6.04145e-05	0.281442	-3.55312	mCG-PR GMP down vs WT GMP	98.5313	3369550	205187	1
4975162	Irf8	0.000106099	0.000106099	0.277068	-3.60922	mCG-PR GMP down vs WT GMP	80.7753	10353300	769046	1
5405411	Irf8	2.94765e-05	2.94765e-05	0.246123	-4.063	mCG-PR GMP down vs WT GMP	126.57	6120170	290124	1
4634414	Irf8	0.000123091	0.000123091	0.240198	-4.16323	mCG-PR GMP down vs WT GMP	76.6211	161700	12662.3	1
4657407	Irf8	0.000132336	0.000132336	0.183325	-5.45481	mCG-PR GMP down vs WT GMP	74.6695	285542	22944.5	1
5106188	Itpk1	0.000849388	0.000849388	0.343193	-2.91381	mCG-PR GMP down vs WT GMP	37.7821	12597.6	2000.57	1
5373932	Jmy	3.79495e-05	3.79495e-05	0.235729	-4.24216	mCG-PR GMP down vs WT GMP	115.925	30222.5	1564.24	1
5543427	Klrb1f	0.000504643	0.000504643	0.415803	-2.40499	mCG-PR GMP down vs WT GMP	45.9239	38129	4981.59	1
4771007	Kri1	0.000708763	0.000708763	0.330745	-3.02348	mCG-PR GMP down vs WT GMP	40.4533	47911.5	7106.19	1
5300482	Lcp2	0.000819833	0.000819833	0.344881	-2.89955	mCG-PR GMP down vs WT GMP	38.2921	30611.8	4796.56	1
5006539	Lmo4	0.000404211	0.000404211	3.65712	3.65712	mCG-PR GMP up vs WT GMP	49.8479	19872500	2391980	1
4553724	Lmo4	0.000194186	0.000194186	2.92942	2.92942	mCG-PR GMP up vs WT GMP	65.0852	14952400	1378410	1
5018807	Lmo4	0.00020893	0.00020893	2.82733	2.82733	mCG-PR GMP up vs WT GMP	63.3912	10357900	980380	1
5076727	Lmo4	0.000196489	0.000196489	2.76243	2.76243	mCG-PR GMP up vs WT GMP	64.8094	13646300	1263360	1
4646141	Lmo4	0.000815213	0.000815213	2.09456	2.09456	mCG-PR GMP up vs WT GMP	38.3741	3649020	570545	1
5161261	Lpcat2	0.000507297	0.000507297	5.10611	5.10611	mCG-PR GMP up vs WT GMP	45.8346	1704570	223137	1
4774555	Lpcat2	4.93032e-05	4.93032e-05	3.6074	3.6074	mCG-PR GMP up vs WT GMP	105.804	711508	40348.7	1
4721547	Lpcat2	0.000176906	0.000176906	2.60552	2.60552	mCG-PR GMP up vs WT GMP	67.303	116513	10387.1	1
4432097	Lpcat2	0.000921961	0.000921961	2.52752	2.52752	mCG-PR GMP up vs WT GMP	36.6242	46405.1	7602.38	1
5421678	Lrmp	0.000122997	0.000122997	0.334009	-2.99393	mCG-PR GMP down vs WT GMP	76.642	15164.1	1187.14	1
5391532	Ly86	0.000736586	0.000736586	0.363912	-2.74792	mCG-PR GMP down vs WT GMP	39.8714	2187280	329151	1
5436475	Mbd6	0.0002414	0.0002414	0.486077	-2.05729	mCG-PR GMP down vs WT GMP	60.1667	152769	15234.5	1
5089278	Mcpt8	0.000739339	0.000739339	9.21473	9.21473	mCG-PR GMP up vs WT GMP	39.8155	5982790	901578	1
4534300	Mcpt8	0.000533335	0.000533335	6.0412	6.0412	mCG-PR GMP up vs WT GMP	44.9904	43809900	5842570	1
4473882	Mcpt8	0.000119197	0.000119197	4.49432	4.49432	mCG-PR GMP up vs WT GMP	77.5028	34276800	2653590	1
4533077	Met	0.000150042	0.000150042	0.31279	-3.19704	mCG-PR GMP down vs WT GMP	71.395	32860.8	2761.61	1
4988090	Mfng	0.000590001	0.000590001	0.468288	-2.13544	mCG-PR GMP down vs WT GMP	43.3299	53857.4	7457.77	1
5133591	Mlkl	0.000930769	0.000930769	0.324297	-3.08359	mCG-PR GMP down vs WT GMP	36.4919	137041	22532.3	1
5242223	Mrgpra2a	0.000621059	0.000621059	3.74929	3.74929	mCG-PR GMP up vs WT GMP	42.5074	3363920	474824	1
4475161	Ms4a2	0.00092335	0.00092335	5.26812	5.26812	mCG-PR GMP up vs WT GMP	36.6032	5150760	844313	1
4643666	Mtap	0.000313657	0.000313657	0.485391	-2.06019	mCG-PR GMP down vs WT GMP	54.7036	111007	12175.5	1
5058634	Mthfd2	0.000612641	0.000612641	0.387689	-2.57939	mCG-PR GMP down vs WT GMP	42.7248	41724.5	5859.52	1
5558870	Mtpap	0.000610124	0.000610124	0.480285	-2.08209	mCG-PR GMP down vs WT GMP	42.7906	53527.5	7505.5	1
5049053	Naa15	0.000230711	0.000230711	0.326278	-3.06487	mCG-PR GMP down vs WT GMP	61.1609	6759.46	663.116	1
5212438	Nbn	0.000866446	0.000866446	0.44883	-2.22801	mCG-PR GMP down vs WT GMP	37.4983	82356.5	13177.6	1
5498336	Ncf1	0.000765726	0.000765726	0.420608	-2.37751	mCG-PR GMP down vs WT GMP	39.2926	1004640	153408	1
5363823	Ncf4	0.000425205	0.000425205	0.333711	-2.9966	mCG-PR GMP down vs WT GMP	48.9268	100708	12350	1
5184960	Nek9	0.000485929	0.000485929	0.452277	-2.21104	mCG-PR GMP down vs WT GMP	46.5717	45063.6	5805.71	1
5012247	Nol6	0.000327885	0.000327885	0.447365	-2.23531	mCG-PR GMP down vs WT GMP	53.8243	829468	92463.9	1
4874397	Nsun2	0.000138228	0.000138228	0.469718	-2.12894	mCG-PR GMP down vs WT GMP	73.518	80837.6	6597.37	1
4757278	Nt5e	0.000894933	0.000894933	13.7621	13.7621	mCG-PR GMP up vs WT GMP	37.0407	421456	68269.1	1
5107493	Nt5e	0.00014012	0.00014012	12.5806	12.5806	mCG-PR GMP up vs WT GMP	73.1621	207955	17054.3	1
4310032	Nudcd3	0.000387152	0.000387152	2.39152	2.39152	mCG-PR GMP up vs WT GMP	50.6446	52439.4	6212.63	1
5511140	Nup188	0.000250765	0.000250765	0.46631	-2.1445	mCG-PR GMP down vs WT GMP	59.3426	350866	35475.3	1
4334544	Nup210	0.000162466	0.000162466	0.441144	-2.26683	mCG-PR GMP down vs WT GMP	69.3904	88553.2	7656.95	1
4472083	Nup54	0.000230058	0.000230058	0.38996	-2.56436	mCG-PR GMP down vs WT GMP	61.2237	171620	16819	1
5472475	Nup93	0.00060689	0.00060689	0.395179	-2.5305	mCG-PR GMP down vs WT GMP	42.8756	8806.31	1232.35	1
4676991	Oaf	9.413e-05	9.413e-05	2.80087	2.80087	mCG-PR GMP up vs WT GMP	84.2754	240993	17157.5	1
5327614	Olr1	0.000773198	0.000773198	6.30126	6.30126	mCG-PR GMP up vs WT GMP	39.1489	63350.4	9709.13	1
5342798	Olr1	0.000370828	0.000370828	5.69612	5.69612	mCG-PR GMP up vs WT GMP	51.4522	39832.8	4645.03	1
5597009	Opa1	0.000587265	0.000587265	0.451238	-2.21612	mCG-PR GMP down vs WT GMP	43.4051	94871.1	13114.3	1
5165247	Osbpl5	0.0008367	0.0008367	2.39431	2.39431	mCG-PR GMP up vs WT GMP	37.9981	12193.7	1925.41	1
4869161	Oxa1l	0.000371193	0.000371193	0.398682	-2.50826	mCG-PR GMP down vs WT GMP	51.4336	19628.1	2289.72	1
5215993	Pak1	0.000293192	0.000293192	0.499124	-2.00351	mCG-PR GMP down vs WT GMP	56.066	246540	26383.9	1
5453816	Paqr4	0.00091462	0.00091462	0.360952	-2.77045	mCG-PR GMP down vs WT GMP	36.7357	323912	52904.2	1
4350779	Phtf2	0.000539397	0.000539397	0.463222	-2.15879	mCG-PR GMP down vs WT GMP	44.8018	10220.4	1368.76	1
4899992	Pikfyve	0.000457053	0.000457053	0.384702	-2.59941	mCG-PR GMP down vs WT GMP	47.6395	7929.28	998.661	1
4446709	Pikfyve	9.9279e-05	9.9279e-05	0.331691	-3.01486	mCG-PR GMP down vs WT GMP	82.7008	24026.7	1743.15	1
5068450	Plcb4	0.00087177	0.00087177	0.300111	-3.33211	mCG-PR GMP down vs WT GMP	37.4113	3653.56	585.956	1
4502306	Plcb4	0.000427537	0.000427537	0.252135	-3.96613	mCG-PR GMP down vs WT GMP	48.8282	3750.23	460.827	1
4586176	Pld3	0.000839471	0.000839471	2.17783	2.17783	mCG-PR GMP up vs WT GMP	37.9505	374030	59134.4	1
4352710	Ppa1	0.000285408	0.000285408	0.494352	-2.02285	mCG-PR GMP down vs WT GMP	56.6179	79017.8	8373.8	1
4321651	Prkce	6.50782e-05	6.50782e-05	0.372101	-2.68744	mCG-PR GMP down vs WT GMP	95.9914	19207.4	1200.57	1
5188815	Prkdc	0.000798971	0.000798971	0.48983	-2.04152	mCG-PR GMP down vs WT GMP	38.6672	55494.5	8611.1	1
4581032	Rasa4	0.000164834	0.000164834	0.28328	-3.53008	mCG-PR GMP down vs WT GMP	69.0315	145190	12619.5	1
4731735	Rassf4	0.000118502	0.000118502	0.372082	-2.68758	mCG-PR GMP down vs WT GMP	77.6641	26095.9	2016.06	1
4708983	Rgnef	2.4343e-05	2.4343e-05	3.87657	3.87657	mCG-PR GMP up vs WT GMP	135.251	75115	3332.26	1
5003394	Rgnef	1.99453e-06	1.99453e-06	3.47272	3.47272	mCG-PR GMP up vs WT GMP	318.215	29063.5	547.996	1
5355943	Rufy3	0.000639138	0.000639138	0.357447	-2.79762	mCG-PR GMP down vs WT GMP	42.0535	11852.9	1691.13	1
4697700	S100a6	0.000480182	0.000480182	4.63814	4.63814	mCG-PR GMP up vs WT GMP	46.7774	2347380	301092	1
5166442	Samhd1	0.000888783	0.000888783	0.34371	-2.90943	mCG-PR GMP down vs WT GMP	37.1378	1196960	193382	1
4929453	Sema4b	0.000880683	0.000880683	0.38118	-2.62343	mCG-PR GMP down vs WT GMP	37.2672	6926.31	1115.13	1
4660907	Sik1	0.000859844	0.000859844	0.26508	-3.77245	mCG-PR GMP down vs WT GMP	37.6072	117653	18770.8	1
5184346	Slc20a1	0.000206531	0.000206531	0.141059	-7.08925	mCG-PR GMP down vs WT GMP	63.6558	20943.8	1974.1	1
5059025	Slc24a3	4.68551e-05	4.68551e-05	2.84185	2.84185	mCG-PR GMP up vs WT GMP	107.705	43953.8	2448.58	1
4970266	Slc38a9	7.59784e-05	7.59784e-05	0.283894	-3.52244	mCG-PR GMP down vs WT GMP	90.8995	6296.45	415.609	1
4599138	Spata17	0.000362284	0.000362284	2.53703	2.53703	mCG-PR GMP up vs WT GMP	51.894	274685	31759.2	1
5465894	Specc1l	1.93268e-05	1.93268e-05	0.449947	-2.22248	mCG-PR GMP down vs WT GMP	146.482	230979	9461.05	1
4545178	Stx3	4.48009e-06	4.48009e-06	3.46497	3.46497	mCG-PR GMP up vs WT GMP	241.742	601843	14937.6	1
5109166	Tacc1	0.000430629	0.000430629	0.469306	-2.13081	mCG-PR GMP down vs WT GMP	48.6986	43727.5	5387.52	1
5017964	Tada2a	0.000187026	0.000187026	0.402677	-2.48338	mCG-PR GMP down vs WT GMP	65.9708	62963.1	5726.45	1
5458125	Tcf7	7.867e-06	7.867e-06	18.3453	18.3453	mCG-PR GMP up vs WT GMP	199.48	727726	21888.7	1
4473127	Tcf7	6.04593e-06	6.04593e-06	8.46798	8.46798	mCG-PR GMP up vs WT GMP	218.258	254632	6999.92	1
5409122	Tcf7	4.67035e-06	4.67035e-06	7.08961	7.08961	mCG-PR GMP up vs WT GMP	238.342	454034	11429.8	1
5174853	Tcf7	0.000189489	0.000189489	4.59222	4.59222	mCG-PR GMP up vs WT GMP	65.6611	1353440	123675	1
4886211	Tcf7	0.000410663	0.000410663	2.58517	2.58517	mCG-PR GMP up vs WT GMP	49.5581	274896	33281.7	1
5532705	Tec	0.000287478	0.000287478	2.91722	2.91722	mCG-PR GMP up vs WT GMP	56.4692	312573	33211.7	1
5390704	Tgm1	0.000979222	0.000979222	2.9447	2.9447	mCG-PR GMP up vs WT GMP	35.7932	38233.4	6409.06	1
4509200	Tmcc2	0.000254182	0.000254182	0.285807	-3.49887	mCG-PR GMP down vs WT GMP	59.0521	22734.1	2309.9	1
4653206	Trerf1	0.000800306	0.000800306	2.47137	2.47137	mCG-PR GMP up vs WT GMP	38.6428	216072	33549.2	1
4879128	Trim30a	0.000637152	0.000637152	0.42578	-2.34863	mCG-PR GMP down vs WT GMP	42.1025	39932.3	5690.72	1
4343758	Trim37	0.000305102	0.000305102	0.475585	-2.10267	mCG-PR GMP down vs WT GMP	55.2583	167930	18234	1
5484236	Trim37	0.000415429	0.000415429	0.454567	-2.1999	mCG-PR GMP down vs WT GMP	49.348	129158	15703.7	1
4361283	Trim37	0.000344938	0.000344938	0.390893	-2.55824	mCG-PR GMP down vs WT GMP	52.8353	26665.3	3028.12	1
5014338	Tubb6	4.4515e-05	4.4515e-05	0.180128	-5.55161	mCG-PR GMP down vs WT GMP	109.65	38725.2	2119.03	1
4306194	Ubr2	0.000822734	0.000822734	0.455244	-2.19662	mCG-PR GMP down vs WT GMP	38.241	10534.7	1652.89	1
4979066	Unc93b1	0.000819042	0.000819042	0.408983	-2.44509	mCG-PR GMP down vs WT GMP	38.3061	9819160	1538000	1
4857532	Usp37	0.000760336	0.000760336	0.265431	-3.76746	mCG-PR GMP down vs WT GMP	39.3975	12045.1	1834.4	1
5392334	Vdr	0.000172043	0.000172043	0.223249	-4.4793	mCG-PR GMP down vs WT GMP	67.9797	86458.2	7630.94	1
4352266	Vit	0.000310686	0.000310686	2.43784	2.43784	mCG-PR GMP up vs WT GMP	54.8939	30675.1	3352.84	1
4940144	Vps54	0.00048673	0.00048673	0.4655	-2.14823	mCG-PR GMP down vs WT GMP	46.5433	325718	41989.1	1
4834119	Wdr33	0.000130233	0.000130233	0.469775	-2.12868	mCG-PR GMP down vs WT GMP	75.0972	19777	1580.11	1
5004966	Wdr77	0.000336792	0.000336792	0.317175	-3.15284	mCG-PR GMP down vs WT GMP	53.2994	447729	50401.5	1
4868651	Zdhhc21	0.000657633	0.000657633	0.491592	-2.03421	mCG-PR GMP down vs WT GMP	41.6065	12974	1870.96	1
4670678	Zfp113	0.000783585	0.000783585	0.497585	-2.00971	mCG-PR GMP down vs WT GMP	38.9522	16124.2	2483.68	1
4551186		0.00099858	0.00099858	0.439752	-2.27401	mCG-PR GMP down vs WT GMP	35.5268	32174.5	5433.84	1
4857681		0.000986375	0.000986375	0.435616	-2.2956	mCG-PR GMP down vs WT GMP	35.6939	7121.64	1197.12	1
4740006		0.000703903	0.000703903	0.43057	-2.3225	mCG-PR GMP down vs WT GMP	40.5581	22822.8	3376.31	1
5291019		0.000730107	0.000730107	0.401612	-2.48996	mCG-PR GMP down vs WT GMP	40.0043	40815.1	6121.62	1
