# Supplementary material for: Expression and Function of PML-RARA in the Hematopoietic Progenitor Cells of Ctsg-PML-RARA Mice
Source: PLoS One. 2012 Oct 8;7(10):e46529. doi: 10.1371/journal.pone.0046529 (PMC3466302; doi:10.1371/journal.pone.0046529)
Supplement: Table S5 — Ctsg-PML-RARA versus WT MEP ANOVA Results. (XLSX) [file pone.0046529.s015.xlsx]

## Sheet: Table S5. MEP ANOVA Results
Column ID	Gene Symbol	p-value(ID)	p-value(mCG-PR MEP vs. WT MEP)	MeanRatio(mCG-PR MEP vs. WT MEP)	FoldChange(mCG-PR MEP vs. WT MEP)	FoldChange(mCG-PR MEP vs. WT MEP) (Description)	F(ID)	SS(ID)	SS(Error)	F(Error)
5410274	1110051M20Rik	0.000454626	0.000454626	2.10709	2.10709	mCG-PR MEP up vs WT MEP	47.7333	17344.4	2180.16	1
5043907	1110067D22Rik	0.000217331	0.000217331	0.437336	-2.28657	mCG-PR MEP down vs WT MEP	62.4958	466754	44811.4	1
5113441	1300010F03Rik	0.000426999	0.000426999	0.399988	-2.50008	mCG-PR MEP down vs WT MEP	48.8509	31526.5	3872.17	1
5147133	2310021P13Rik	0.000567287	0.000567287	0.399374	-2.50392	mCG-PR MEP down vs WT MEP	43.9689	2637.14	359.865	1
4325148	Abcb6	0.000428111	0.000428111	0.48854	-2.04691	mCG-PR MEP down vs WT MEP	48.804	24216.6	2977.2	1
5440753	Acad9	0.000769516	0.000769516	0.434302	-2.30255	mCG-PR MEP down vs WT MEP	39.2195	40875.1	6253.27	1
5551461	Bbs2	0.000966966	0.000966966	0.302721	-3.30337	mCG-PR MEP down vs WT MEP	35.9655	4017.4	670.209	1
5148325	C1rl	0.000636157	0.000636157	0.444116	-2.25166	mCG-PR MEP down vs WT MEP	42.1271	52602.5	7491.96	1
4314269	C430048L16Rik	0.000328729	0.000328729	0.479734	-2.08449	mCG-PR MEP down vs WT MEP	53.7738	67546	7536.68	1
4438921	Chek1	0.000503043	0.000503043	0.405682	-2.46498	mCG-PR MEP down vs WT MEP	45.978	98281.6	12825.5	1
4692580	Copb2	0.000977399	0.000977399	0.445778	-2.24327	mCG-PR MEP down vs WT MEP	35.8186	82483.2	13816.8	1
4788341	Dpysl2	0.000528827	0.000528827	2.41878	2.41878	mCG-PR MEP up vs WT MEP	45.1326	5354.42	711.825	1
4723060	Elmo1	0.000745302	0.000745302	2.90797	2.90797	mCG-PR MEP up vs WT MEP	39.6952	36182.6	5469.06	1
4558899	Gpr97	0.000700177	0.000700177	2.57839	2.57839	mCG-PR MEP up vs WT MEP	40.6391	1871.37	276.291	1
5155174	Hira	0.000661784	0.000661784	0.419605	-2.38319	mCG-PR MEP down vs WT MEP	41.5085	13745.8	1986.94	1
4389744	Krit1	0.000601426	0.000601426	0.408536	-2.44776	mCG-PR MEP down vs WT MEP	43.0207	20459.7	2853.46	1
4629335	Limk1	0.000841385	0.000841385	2.41138	2.41138	mCG-PR MEP up vs WT MEP	37.9178	32958.5	5215.26	1
5251248	Mastl	0.000660282	0.000660282	0.415233	-2.40829	mCG-PR MEP down vs WT MEP	41.5438	40231.8	5810.51	1
5195893	Myo1f	4.40092e-05	4.40092e-05	3.39896	3.39896	mCG-PR MEP up vs WT MEP	110.088	7070.15	385.336	1
4664055	Pdzk1ip1	0.000751116	0.000751116	0.475378	-2.10359	mCG-PR MEP down vs WT MEP	39.5791	4436.12	672.495	1
5009835	Plcxd3	2.83478e-05	2.83478e-05	2.53182	2.53182	mCG-PR MEP up vs WT MEP	128.297	19301.4	902.661	1
4947967	Plec	0.000786304	0.000786304	2.00977	2.00977	mCG-PR MEP up vs WT MEP	38.9013	3941.17	607.872	1
5153836	Pnpo	0.000863893	0.000863893	2.03162	2.03162	mCG-PR MEP up vs WT MEP	37.5403	29160.1	4660.6	1
4895610	Rap1gds1	0.000972919	0.000972919	0.452584	-2.20954	mCG-PR MEP down vs WT MEP	35.8814	62497.6	10450.7	1
5058596	Sec23b	3.69595e-05	3.69595e-05	0.463894	-2.15567	mCG-PR MEP down vs WT MEP	116.997	29571.8	1516.54	1
5365808	Slc13a1	0.000651438	0.000651438	2.37587	2.37587	mCG-PR MEP up vs WT MEP	41.7543	21965.7	3156.43	1
5062375	Slc27a1	0.000753095	0.000753095	2.12725	2.12725	mCG-PR MEP up vs WT MEP	39.5399	993.033	150.688	1
4833314	Tnfrsf21	0.000812469	0.000812469	2.13195	2.13195	mCG-PR MEP up vs WT MEP	38.423	765453	119530	1
5365981	Top1mt	6.72227e-05	6.72227e-05	2.92407	2.92407	mCG-PR MEP up vs WT MEP	94.9035	42726.9	2701.28	1
4359618	Tpcn2	0.000730668	0.000730668	0.48959	-2.04252	mCG-PR MEP down vs WT MEP	39.9927	8404.61	1260.92	1
5305569	Ttpa	0.000891598	0.000891598	2.13779	2.13779	mCG-PR MEP up vs WT MEP	37.0933	3311.37	535.629	1
4564669	Zdhhc20	0.000252963	0.000252963	0.444516	-2.24964	mCG-PR MEP down vs WT MEP	59.1552	9021.78	915.062	1
5108183	Zfhx3	0.000762493	0.000762493	3.52556	3.52556	mCG-PR MEP up vs WT MEP	39.3554	4607.46	702.439	1
5598466		0.00096339	0.00096339	0.345639	-2.89319	mCG-PR MEP down vs WT MEP	36.0163	8231.4	1371.28	1
4623814		0.000415245	0.000415245	0.323102	-3.095	mCG-PR MEP down vs WT MEP	49.356	5994.9	728.774	1
5260965		0.000782634	0.000782634	0.283509	-3.52722	mCG-PR MEP down vs WT MEP	38.9701	4132.29	636.225	1
