# Supplementary material for: Expression and Function of PML-RARA in the Hematopoietic Progenitor Cells of Ctsg-PML-RARA Mice
Source: PLoS One. 2012 Oct 8;7(10):e46529. doi: 10.1371/journal.pone.0046529 (PMC3466302; doi:10.1371/journal.pone.0046529)
Supplement: Table S6 — Ctsg-PML-RARA versus WT Promyelocyte ANOVA Results. (XLSX) [file pone.0046529.s016.xlsx]

## Sheet: Table S6. Pros ANOVA Results
Column ID	Gene Symbol	p-value(ID)	p-value(mCG_PR Pros vs. WT Pros)	MeanRatio(mCG_PR Pros vs. WT Pros)	FoldChange(mCG_PR Pros vs. WT Pros)	FoldChange(mCG_PR Pros vs. WT Pros) (Description)	F(ID)	SS(ID)	SS(Error)	F(Error)	*downregulated genes are highlighted
4913691	2012-09-02	0.000405922	0.000405922	2.83157	2.83157	mCG_PR Pros up vs WT Pros	39.6333	32688.6	5773.44	1
5015792	2012-09-11	0.000966226	0.000966226	4.06198	4.06198	mCG_PR Pros up vs WT Pros	29.5938	31884.9	7541.93	1
4941782	---	2.03949e-06	2.03949e-06	3.26438	3.26438	mCG_PR Pros up vs WT Pros	201.655	133734	4642.28	1
4868789	---	3.94708e-06	3.94708e-06	2.05098	2.05098	mCG_PR Pros up vs WT Pros	165.92	45988	1940.19	1
5052624	---	8.71786e-06	8.71786e-06	8.33176	8.33176	mCG_PR Pros up vs WT Pros	131.049	4054180	216554	1
5375424	---	1.10486e-05	1.10486e-05	6.90902	6.90902	mCG_PR Pros up vs WT Pros	122.066	6930380	397429	1
5369764	---	1.99861e-05	1.99861e-05	4.30029	4.30029	mCG_PR Pros up vs WT Pros	102.086	315528	21635.7	1
4787273	---	2.04123e-05	2.04123e-05	4.86829	4.86829	mCG_PR Pros up vs WT Pros	101.435	1613240	111329	1
5347774	---	2.87018e-05	2.87018e-05	3.08933	3.08933	mCG_PR Pros up vs WT Pros	91.4495	68342.9	5231.31	1
4845334	---	7.57421e-05	7.57421e-05	6.18082	6.18082	mCG_PR Pros up vs WT Pros	67.8119	49151	5073.7	1
4414180	---	8.74562e-05	8.74562e-05	4.20988	4.20988	mCG_PR Pros up vs WT Pros	64.834	32187.3	3475.2	1
5556561	---	9.75874e-05	9.75874e-05	3.2395	3.2395	mCG_PR Pros up vs WT Pros	62.6451	57951.7	6475.56	1
4688915	---	0.000116367	0.000116367	3.69573	3.69573	mCG_PR Pros up vs WT Pros	59.2708	187772	22176.3	1
5440445	---	0.000136189	0.000136189	3.94866	3.94866	mCG_PR Pros up vs WT Pros	56.3955	110797	13752.5	1
4966339	---	0.000137816	0.000137816	5.85968	5.85968	mCG_PR Pros up vs WT Pros	56.1837	45764.3	5701.84	1
4782155	---	0.000171248	0.000171248	3.23401	3.23401	mCG_PR Pros up vs WT Pros	52.433	78230.2	10444	1
5357311	---	0.000195177	0.000195177	7.02324	7.02324	mCG_PR Pros up vs WT Pros	50.2843	1934710	269329	1
4596958	---	0.000205907	0.000205907	3.56499	3.56499	mCG_PR Pros up vs WT Pros	49.428	130063	18419.5	1
4684289	---	0.000269166	0.000269166	3.21335	3.21335	mCG_PR Pros up vs WT Pros	45.3332	41482.1	6405.34	1
5231805	---	0.000319325	0.000319325	2.16072	2.16072	mCG_PR Pros up vs WT Pros	42.8807	841398	137353	1
5214443	---	0.000324356	0.000324356	3.15008	3.15008	mCG_PR Pros up vs WT Pros	42.6623	186177	30547.9	1
5350264	---	0.000342122	0.000342122	3.16865	3.16865	mCG_PR Pros up vs WT Pros	41.9245	231511	38654.6	1
4364843	---	0.000349268	0.000349268	2.03095	2.03095	mCG_PR Pros up vs WT Pros	41.6415	5249810	882502	1
5130186	---	0.000377722	0.000377722	2.66199	2.66199	mCG_PR Pros up vs WT Pros	40.5844	1408020	242856	1
5500149	---	0.000400824	0.000400824	3.06011	3.06011	mCG_PR Pros up vs WT Pros	39.7988	259567	45653.8	1
5121650	---	0.000419874	0.000419874	3.47135	3.47135	mCG_PR Pros up vs WT Pros	39.1936	66027.7	11792.6	1
5335685	---	0.000439958	0.000439958	3.65664	3.65664	mCG_PR Pros up vs WT Pros	38.5926	872902	158329	1
4518158	---	0.000446658	0.000446658	5.87567	5.87567	mCG_PR Pros up vs WT Pros	38.3999	1117920	203789	1
4420414	---	0.000452351	0.000452351	2.8066	2.8066	mCG_PR Pros up vs WT Pros	38.2391	37948	6946.71	1
4801537	---	0.00048608	0.00048608	2.70485	2.70485	mCG_PR Pros up vs WT Pros	37.3369	28913.5	5420.75	1
4971309	---	0.000607169	0.000607169	3.79227	3.79227	mCG_PR Pros up vs WT Pros	34.6613	188711	38111.1	1
4934816	---	0.000767269	0.000767269	2.33661	2.33661	mCG_PR Pros up vs WT Pros	32.0243	134775	29459.7	1
4985263	---	0.000769428	0.000769428	2.21366	2.21366	mCG_PR Pros up vs WT Pros	31.9937	126713	27723.9	1
4707968	---	0.00081646	0.00081646	3.50931	3.50931	mCG_PR Pros up vs WT Pros	31.3533	122363	27319	1
4739537	---	0.000888143	0.000888143	2.00911	2.00911	mCG_PR Pros up vs WT Pros	30.4635	61847.4	14211.5	1
5522515	---	0.000892065	0.000892065	3.56515	3.56515	mCG_PR Pros up vs WT Pros	30.4175	63630.4	14643.3	1
5103944	---	0.000914484	0.000914484	4.45788	4.45788	mCG_PR Pros up vs WT Pros	30.1595	350134	81266	1
5007196	---	0.000969128	0.000969128	2.79818	2.79818	mCG_PR Pros up vs WT Pros	29.5632	51367.2	12162.8	1
5238048	0610007P14Rik	0.000625653	0.000625653	2.14654	2.14654	mCG_PR Pros up vs WT Pros	34.3134	66327.2	13530.9	1
5328374	0610010F05Rik	0.00078063	0.00078063	3.37337	3.37337	mCG_PR Pros up vs WT Pros	31.8367	33845.4	7441.66	1
5014673	0610037P05Rik	0.000607712	0.000607712	3.8626	3.8626	mCG_PR Pros up vs WT Pros	34.6508	38594.7	7796.72	1
4395700	1810009A15Rik	0.000341866	0.000341866	2.26507	2.26507	mCG_PR Pros up vs WT Pros	41.9348	21079.2	3518.66	1
5469309	1810030O07Rik	0.000113942	0.000113942	2.02976	2.02976	mCG_PR Pros up vs WT Pros	59.6657	157889	18523.6	1
4829531	1810074P20Rik	6.94747e-05	6.94747e-05	4.05755	4.05755	mCG_PR Pros up vs WT Pros	69.6602	44024.1	4423.89	1
5558366	1810074P20Rik	0.000931058	0.000931058	3.08308	3.08308	mCG_PR Pros up vs WT Pros	29.9739	42327.9	9885.13	1
4962255	2010005H15Rik	0.000363474	0.000363474	0.45875	-2.17984	mCG_PR Pros down vs WT Pros	41.1004	67825.9	11551.7	1
4508164	2310008H04Rik	5.58268e-05	5.58268e-05	3.51208	3.51208	mCG_PR Pros up vs WT Pros	74.5498	156310	14677.1	1
5023051	2310035C23Rik	1.76608e-05	1.76608e-05	2.63458	2.63458	mCG_PR Pros up vs WT Pros	105.98	646553	42704.8	1
5103079	2410002O22Rik	0.000383287	0.000383287	5.34637	5.34637	mCG_PR Pros up vs WT Pros	40.3896	251714	43625	1
4417380	2410002O22Rik	0.000873605	0.000873605	3.68232	3.68232	mCG_PR Pros up vs WT Pros	30.6363	155672	35568.9	1
4340349	2410042D21Rik	0.000108738	0.000108738	3.04373	3.04373	mCG_PR Pros up vs WT Pros	60.5506	657457	76005.8	1
4533570	2500003M10Rik	0.000299106	0.000299106	2.18667	2.18667	mCG_PR Pros up vs WT Pros	43.8054	242819	38801.9	1
5150893	2610101N10Rik	0.000820929	0.000820929	2.34978	2.34978	mCG_PR Pros up vs WT Pros	31.295	452585	101233	1
5543963	3110002H16Rik	0.000382471	0.000382471	2.02545	2.02545	mCG_PR Pros up vs WT Pros	40.418	29371.2	5086.81	1
4580755	4632419I22Rik	0.000854787	0.000854787	2.09272	2.09272	mCG_PR Pros up vs WT Pros	30.8656	90739.5	20578.8	1
5337887	4632434I11Rik	0.000667925	0.000667925	2.1023	2.1023	mCG_PR Pros up vs WT Pros	33.5653	87838.9	18318.7	1
4446642	4933424B01Rik	0.000899221	0.000899221	2.15842	2.15842	mCG_PR Pros up vs WT Pros	30.3343	176952	40833.9	1
4566250	4933434E20Rik	0.000157983	0.000157983	3.6584	3.6584	mCG_PR Pros up vs WT Pros	53.7982	109055	14189.8	1
5368551	4933434E20Rik	0.000233114	0.000233114	3.68936	3.68936	mCG_PR Pros up vs WT Pros	47.4921	150526	22186.4	1
4507873	4933434E20Rik	0.000757341	0.000757341	2.34284	2.34284	mCG_PR Pros up vs WT Pros	32.1664	56248.2	12240.6	1
4421627	4933439F18Rik	0.000133866	0.000133866	3.10325	3.10325	mCG_PR Pros up vs WT Pros	56.7037	32559.8	4019.46	1
4351951	8430406I07Rik	0.000862047	0.000862047	3.33115	3.33115	mCG_PR Pros up vs WT Pros	30.7764	53033.6	12062.3	1
4670171	8430410K20Rik	0.000454568	0.000454568	2.48618	2.48618	mCG_PR Pros up vs WT Pros	38.1772	29162	5347.02	1
4574483	A630001G21Rik	0.000519788	0.000519788	2.69346	2.69346	mCG_PR Pros up vs WT Pros	36.5124	922096	176780	1
5389065	A630001G21Rik	0.000757882	0.000757882	2.56618	2.56618	mCG_PR Pros up vs WT Pros	32.1586	105392	22940.8	1
5545312	Aars	0.000113588	0.000113588	2.24941	2.24941	mCG_PR Pros up vs WT Pros	59.7242	24879.7	2916.04	1
4551034	Abcf3	0.000971519	0.000971519	5.63845	5.63845	mCG_PR Pros up vs WT Pros	29.5381	59044.1	13992.4	1
4373399	Acap1	0.000571293	0.000571293	2.31956	2.31956	mCG_PR Pros up vs WT Pros	35.377	26436.3	5230.92	1
5026278	Acin1	0.00065258	0.00065258	2.55049	2.55049	mCG_PR Pros up vs WT Pros	33.8296	1615680	334316	1
4361047	Actg1	0.000397788	0.000397788	2.52577	2.52577	mCG_PR Pros up vs WT Pros	39.8987	871571	152912	1
4815426	Actg1	0.000746145	0.000746145	2.75944	2.75944	mCG_PR Pros up vs WT Pros	32.3296	9124410	1975610	1
5141527	Adrbk1	0.000229736	0.000229736	3.20494	3.20494	mCG_PR Pros up vs WT Pros	47.7162	56138.3	8235.53	1
4637614	Adrbk2	0.000504444	0.000504444	3.20708	3.20708	mCG_PR Pros up vs WT Pros	36.8789	51193.9	9717.13	1
5195644	Adrbk2	0.000658053	0.000658053	2.37246	2.37246	mCG_PR Pros up vs WT Pros	33.7344	88531.1	18370.5	1
4313679	Agpat5	0.000202017	0.000202017	2.46961	2.46961	mCG_PR Pros up vs WT Pros	49.7316	58423.2	8223.39	1
5555286	Agtpbp1	0.000403567	0.000403567	2.03793	2.03793	mCG_PR Pros up vs WT Pros	39.7094	19000.8	3349.47	1
4679872	Ahcyl1	0.00052387	0.00052387	2.95588	2.95588	mCG_PR Pros up vs WT Pros	36.4172	245786	47244.2	1
4609975	Ahsa2	0.000688405	0.000688405	2.08707	2.08707	mCG_PR Pros up vs WT Pros	33.2244	298007	62786.7	1
4745631	AI314180	0.000797424	0.000797424	2.38855	2.38855	mCG_PR Pros up vs WT Pros	31.6066	81282.6	18001.9	1
5333711	Akirin1	0.000777751	0.000777751	2.40226	2.40226	mCG_PR Pros up vs WT Pros	31.8767	30481.4	6693.6	1
5111258	Alg11	0.000283875	0.000283875	2.63618	2.63618	mCG_PR Pros up vs WT Pros	44.5567	107129	16830.3	1
4837301	Alg11	0.000367979	0.000367979	2.68083	2.68083	mCG_PR Pros up vs WT Pros	40.9345	431009	73704.7	1
4908989	Amd1	0.000180157	0.000180157	3.0607	3.0607	mCG_PR Pros up vs WT Pros	51.5902	347969	47214	1
5137238	Amd1	0.000935488	0.000935488	2.00779	2.00779	mCG_PR Pros up vs WT Pros	29.925	18408.6	4306.11	1
5482824	Amfr	0.000673667	0.000673667	3.18668	3.18668	mCG_PR Pros up vs WT Pros	33.4684	160197	33505.6	1
4683217	Anapc5	0.000498803	0.000498803	2.14032	2.14032	mCG_PR Pros up vs WT Pros	37.0173	508333	96126.1	1
4386183	Ankle2	0.00023366	0.00023366	2.74882	2.74882	mCG_PR Pros up vs WT Pros	47.4563	71605.7	10562.1	1
4377528	Ano6	0.000287955	0.000287955	2.24849	2.24849	mCG_PR Pros up vs WT Pros	44.3504	39329.8	6207.57	1
5184699	Anp32a	0.000415897	0.000415897	2.05678	2.05678	mCG_PR Pros up vs WT Pros	39.317	2282940	406455	1
5109571	Anp32e	0.000370187	0.000370187	2.89071	2.89071	mCG_PR Pros up vs WT Pros	40.8541	975352	167118	1
5561025	Anp32e	0.000424045	0.000424045	3.80612	3.80612	mCG_PR Pros up vs WT Pros	39.0658	228988	41031.3	1
5137513	Ap2b1	0.000251337	0.000251337	2.81092	2.81092	mCG_PR Pros up vs WT Pros	46.351	61395.7	9272.07	1
4941422	Ap4m1	0.000598564	0.000598564	2.2864	2.2864	mCG_PR Pros up vs WT Pros	34.8279	47137.9	9474.17	1
5285772	Ap4m1	0.000600276	0.000600276	2.67444	2.67444	mCG_PR Pros up vs WT Pros	34.7945	33050.5	6649.15	1
4920743	Api5	0.000630053	0.000630053	4.14607	4.14607	mCG_PR Pros up vs WT Pros	34.2325	42600.9	8711.19	1
5499641	Apobec3	0.00069617	0.00069617	3.82611	3.82611	mCG_PR Pros up vs WT Pros	33.0985	42071.4	8897.66	1
4972627	Aqr	0.00013054	0.00013054	2.81762	2.81762	mCG_PR Pros up vs WT Pros	57.1572	25764	3155.3	1
4450218	Araf	0.000926119	0.000926119	3.11987	3.11987	mCG_PR Pros up vs WT Pros	30.0287	88272.1	20577.1	1
4421209	Arglu1	3.39434e-05	3.39434e-05	2.0982	2.0982	mCG_PR Pros up vs WT Pros	86.8812	1308460	105422	1
4554736	Arhgef1	0.000259669	0.000259669	2.58962	2.58962	mCG_PR Pros up vs WT Pros	45.8642	2750140	419739	1
5340825	Arhgef1	0.00027673	0.00027673	2.45068	2.45068	mCG_PR Pros up vs WT Pros	44.9273	1784200	277991	1
4596127	Arhgef1	0.000345839	0.000345839	2.98969	2.98969	mCG_PR Pros up vs WT Pros	41.7764	1209440	202652	1
5043921	Arl1	0.000805464	0.000805464	2.63793	2.63793	mCG_PR Pros up vs WT Pros	31.4987	26911.6	5980.6	1
4585621	Arl15	0.000898728	0.000898728	2.22496	2.22496	mCG_PR Pros up vs WT Pros	30.34	114680	26458.8	1
5147447	Armc8	0.000922199	0.000922199	2.95803	2.95803	mCG_PR Pros up vs WT Pros	30.0725	44953.2	10463.8	1
4791793	Ash2l	0.000973292	0.000973292	2.39168	2.39168	mCG_PR Pros up vs WT Pros	29.5196	74073	17565	1
4612116	Aspm	0.000785517	0.000785517	2.30405	2.30405	mCG_PR Pros up vs WT Pros	31.7691	31168.4	6867.65	1
4560855	Atad2	0.000163567	0.000163567	2.4011	2.4011	mCG_PR Pros up vs WT Pros	53.2062	1521020	200111	1
5134164	Atf4	6.81332e-05	6.81332e-05	2.18155	2.18155	mCG_PR Pros up vs WT Pros	70.0838	99082.5	9896.4	1
5286366	Atg14	0.000358294	0.000358294	3.27211	3.27211	mCG_PR Pros up vs WT Pros	41.2945	104399	17697.1	1
5494798	Atg7	0.000596552	0.000596552	2.13509	2.13509	mCG_PR Pros up vs WT Pros	34.8673	140590	28225	1
4452635	Atp11c	0.000414584	0.000414584	3.02737	3.02737	mCG_PR Pros up vs WT Pros	39.358	346398	61608.4	1
5150886	Atp2c1	0.000798879	0.000798879	4.06483	4.06483	mCG_PR Pros up vs WT Pros	31.587	27201.2	6028.06	1
5489863	Atp6v0a2	0.000508202	0.000508202	4.12732	4.12732	mCG_PR Pros up vs WT Pros	36.7878	254717	48467.6	1
4715827	Atp6v0c	0.00088152	0.00088152	2.02986	2.02986	mCG_PR Pros up vs WT Pros	30.5418	47963.9	10993	1
5602854	Atp6v1e1	0.000316351	0.000316351	2.95006	2.95006	mCG_PR Pros up vs WT Pros	43.0119	209706	34128.8	1
5574418	Atp6v1e1	0.000484118	0.000484118	2.62204	2.62204	mCG_PR Pros up vs WT Pros	37.3872	239701	44879.2	1
4998504	Atp6v1h	9.21971e-05	9.21971e-05	3.09162	3.09162	mCG_PR Pros up vs WT Pros	63.7712	158989	17451.8	1
4919319	Atp9b	0.000160732	0.000160732	2.17489	2.17489	mCG_PR Pros up vs WT Pros	53.5035	130864	17121.3	1
4694788	Atp9b	0.000305855	0.000305855	2.7518	2.7518	mCG_PR Pros up vs WT Pros	43.488	118680	19103.3	1
4473189	Atrip	0.000806006	0.000806006	2.30407	2.30407	mCG_PR Pros up vs WT Pros	31.4915	50529.7	11231.9	1
5502899	Atxn2l	4.83497e-05	4.83497e-05	3.17793	3.17793	mCG_PR Pros up vs WT Pros	77.9352	67055.1	6022.77	1
5501645	AY036118	2.34429e-06	2.34429e-06	2.56265	2.56265	mCG_PR Pros up vs WT Pros	193.546	1399370	50611.2	1
5144458	B230120H23Rik	0.000484881	0.000484881	0.426683	-2.34366	mCG_PR Pros down vs WT Pros	37.3676	478257	89590.9	1
4821112	B230219D22Rik	0.000873273	0.000873273	2.02743	2.02743	mCG_PR Pros up vs WT Pros	30.6403	53817.1	12294.9	1
4457896	B4galt5	1.09749e-05	1.09749e-05	2.93587	2.93587	mCG_PR Pros up vs WT Pros	122.312	956300	54729.9	1
5304365	B4galt5	6.4452e-05	6.4452e-05	2.51759	2.51759	mCG_PR Pros up vs WT Pros	71.3035	115448	11333.8	1
5020159	Bat1a	2.08476e-05	2.08476e-05	2.38672	2.38672	mCG_PR Pros up vs WT Pros	100.788	113319	7870.3	1
4671467	Bat2	0.000624048	0.000624048	2.70452	2.70452	mCG_PR Pros up vs WT Pros	34.3431	1798630	366608	1
4775629	Bat2l	3.38908e-05	3.38908e-05	4.94844	4.94844	mCG_PR Pros up vs WT Pros	86.9224	75557.5	6084.77	1
4941624	Baz1b	0.000647761	0.000647761	2.3362	2.3362	mCG_PR Pros up vs WT Pros	33.9143	43370.9	8951.86	1
4403164	BC003331	0.000273453	0.000273453	2.55011	2.55011	mCG_PR Pros up vs WT Pros	45.1014	58899.9	9141.62	1
4931599	BC003331	0.000288324	0.000288324	2.26425	2.26425	mCG_PR Pros up vs WT Pros	44.332	832379	131432	1
4852625	BC003331	0.000618461	0.000618461	2.03141	2.03141	mCG_PR Pros up vs WT Pros	34.4472	29748.8	6045.24	1
5056859	BC017647	0.000675099	0.000675099	2.22127	2.22127	mCG_PR Pros up vs WT Pros	33.4443	301315	63066.1	1
4626417	BC088983	0.000522505	0.000522505	2.59645	2.59645	mCG_PR Pros up vs WT Pros	36.4489	26486.1	5086.65	1
5413732	Bccip	0.000203097	0.000203097	4.23601	4.23601	mCG_PR Pros up vs WT Pros	49.6466	1328350	187292	1
5154848	Bcl2l12	0.000287739	0.000287739	2.24023	2.24023	mCG_PR Pros up vs WT Pros	44.3613	18768.2	2961.53	1
5426499	Bicc1	0.00033232	0.00033232	2.43797	2.43797	mCG_PR Pros up vs WT Pros	42.3253	76365.3	12629.7	1
5154010	Birc6	0.000168108	0.000168108	2.85478	2.85478	mCG_PR Pros up vs WT Pros	52.7436	30228.7	4011.88	1
4973145	Bmi1	4.88293e-06	4.88293e-06	3.23276	3.23276	mCG_PR Pros up vs WT Pros	155.768	92254.6	4145.79	1
5394191	Bms1	0.000160727	0.000160727	2.55017	2.55017	mCG_PR Pros up vs WT Pros	53.504	118845	15548.6	1
4996550	Brd2	0.00012086	0.00012086	2.14416	2.14416	mCG_PR Pros up vs WT Pros	58.5664	1894130	226391	1
4759418	Brd2	0.000313286	0.000313286	2.15616	2.15616	mCG_PR Pros up vs WT Pros	43.1488	172721	28020.4	1
5323085	Brd9	0.000291383	0.000291383	2.44236	2.44236	mCG_PR Pros up vs WT Pros	44.18	103589	16412.9	1
4444315	Brwd1	0.000890683	0.000890683	2.24351	2.24351	mCG_PR Pros up vs WT Pros	30.4337	42341.9	9738.98	1
4371248	Bub1	3.24197e-05	3.24197e-05	3.05787	3.05787	mCG_PR Pros up vs WT Pros	88.1103	73621.9	5848.95	1
5168613	C80913	0.00043444	0.00043444	2.42572	2.42572	mCG_PR Pros up vs WT Pros	38.7541	275417	49747.4	1
5317665	Calr	0.000549608	0.000549608	4.19253	4.19253	mCG_PR Pros up vs WT Pros	35.8383	427566	83513	1
4504554	Calu	4.07046e-05	4.07046e-05	2.45643	2.45643	mCG_PR Pros up vs WT Pros	82.1747	253994	21636.3	1
5216365	Calu	0.000741276	0.000741276	3.26438	3.26438	mCG_PR Pros up vs WT Pros	32.4016	94930.4	20508.6	1
5294278	Camta2	0.00056068	0.00056068	2.45482	2.45482	mCG_PR Pros up vs WT Pros	35.5999	35882.8	7055.63	1
4731624	Canx	0.000963736	0.000963736	2.31014	2.31014	mCG_PR Pros up vs WT Pros	29.6201	26818.9	6338	1
5008499	Cbfa2t3	7.59705e-05	7.59705e-05	2.72762	2.72762	mCG_PR Pros up vs WT Pros	67.7483	71289	7365.84	1
4741176	Cbl	0.000124242	0.000124242	2.65933	2.65933	mCG_PR Pros up vs WT Pros	58.0581	336578	40580.9	1
4662147	Cbx3	0.000269462	0.000269462	3.34718	3.34718	mCG_PR Pros up vs WT Pros	45.3171	802903	124022	1
5420377	Cbx4	7.62881e-05	7.62881e-05	2.44885	2.44885	mCG_PR Pros up vs WT Pros	67.6602	26671.7	2759.41	1
4760282	Ccdc104	0.000649692	0.000649692	2.35546	2.35546	mCG_PR Pros up vs WT Pros	33.8803	202902	41921.5	1
4325944	Ccdc104	0.000675132	0.000675132	2.21922	2.21922	mCG_PR Pros up vs WT Pros	33.4438	164737	34480.6	1
4873212	Ccdc111	0.000122364	0.000122364	3.92127	3.92127	mCG_PR Pros up vs WT Pros	58.3382	102688	12321.5	1
4585970	Ccdc111	0.000773599	0.000773599	4.29881	4.29881	mCG_PR Pros up vs WT Pros	31.9349	49640	10880.9	1
4682781	Ccdc115	0.000105244	0.000105244	2.34005	2.34005	mCG_PR Pros up vs WT Pros	61.1761	53813.2	6157.51	1
4346825	Ccdc117	0.000644516	0.000644516	2.27399	2.27399	mCG_PR Pros up vs WT Pros	33.9718	333177	68652.4	1
4582418	Ccdc47	5.44481e-05	5.44481e-05	2.27194	2.27194	mCG_PR Pros up vs WT Pros	75.1285	2044170	190463	1
4724425	Ccdc47	0.000128206	0.000128206	2.00133	2.00133	mCG_PR Pros up vs WT Pros	57.4844	1065410	129738	1
5113807	Ccdc53	0.000560535	0.000560535	2.61239	2.61239	mCG_PR Pros up vs WT Pros	35.603	161996	31850.5	1
4626725	Ccdc91	0.000933692	0.000933692	2.25186	2.25186	mCG_PR Pros up vs WT Pros	29.9448	59510.4	13911.4	1
5107688	Ccne2	0.000257721	0.000257721	2.62499	2.62499	mCG_PR Pros up vs WT Pros	45.9762	64620.3	9838.61	1
5499036	Ccnk	7.63598e-05	7.63598e-05	2.43379	2.43379	mCG_PR Pros up vs WT Pros	67.6404	63905	6613.43	1
5421537	Ccnl2	0.000569985	0.000569985	2.6892	2.6892	mCG_PR Pros up vs WT Pros	35.4042	1262320	249583	1
5517184	Ccnt2	0.00014307	0.00014307	5.45012	5.45012	mCG_PR Pros up vs WT Pros	55.5208	43735.1	5514.08	1
4679212	Cct4	0.000125674	0.000125674	2.54834	2.54834	mCG_PR Pros up vs WT Pros	57.8482	78922.2	9550.08	1
4725541	Cd1d1	0.000117422	0.000117422	2.59425	2.59425	mCG_PR Pros up vs WT Pros	59.1023	25389	3007.04	1
5286654	Cdc123	0.000917928	0.000917928	2.68391	2.68391	mCG_PR Pros up vs WT Pros	30.1206	28321.9	6581.99	1
4994689	Cdc5l	0.000220373	0.000220373	2.39602	2.39602	mCG_PR Pros up vs WT Pros	48.3603	123066	17813.4	1
5137031	Cdc6	2.1847e-05	2.1847e-05	3.36496	3.36496	mCG_PR Pros up vs WT Pros	99.3665	48784.4	3436.68	1
4412317	Cdc6	5.27392e-05	5.27392e-05	2.88762	2.88762	mCG_PR Pros up vs WT Pros	75.8726	27607.3	2547.05	1
5260250	Cdkn1b	0.000236511	0.000236511	2.55151	2.55151	mCG_PR Pros up vs WT Pros	47.2708	1241240	183807	1
5412790	Celf2	0.000451415	0.000451415	2.30844	2.30844	mCG_PR Pros up vs WT Pros	38.2654	816558	149375	1
4334768	Celf2	0.000573613	0.000573613	2.10719	2.10719	mCG_PR Pros up vs WT Pros	35.329	851324	168679	1
4726180	Cenpc1	0.000236173	0.000236173	2.7174	2.7174	mCG_PR Pros up vs WT Pros	47.2927	105781	15657.1	1
4679189	Cenpe	0.000868522	0.000868522	2.89012	2.89012	mCG_PR Pros up vs WT Pros	30.6976	199842	45570	1
4487174	Cenpe	0.000945962	0.000945962	3.20005	3.20005	mCG_PR Pros up vs WT Pros	29.8106	45157.1	10603.6	1
5339057	Cenph	0.00088275	0.00088275	3.48622	3.48622	mCG_PR Pros up vs WT Pros	30.5272	69065.9	15837.1	1
5302931	Cenpk	0.000105346	0.000105346	3.65647	3.65647	mCG_PR Pros up vs WT Pros	61.1574	48228.1	5520.13	1
4911397	Cenpk	0.000499683	0.000499683	2.47454	2.47454	mCG_PR Pros up vs WT Pros	36.9956	70165.8	13276.2	1
4549252	Cep120	0.000757677	0.000757677	2.09931	2.09931	mCG_PR Pros up vs WT Pros	32.1616	84117.1	18308.2	1
5272845	Cep63	0.000162553	0.000162553	2.15439	2.15439	mCG_PR Pros up vs WT Pros	53.3118	67540.6	8868.3	1
4968242	Cflar	0.000247167	0.000247167	2.17963	2.17963	mCG_PR Pros up vs WT Pros	46.6025	486455	73068.6	1
4894262	Cflar	0.000295683	0.000295683	2.41842	2.41842	mCG_PR Pros up vs WT Pros	43.9699	53184.1	8466.9	1
5147119	Chaf1a	0.000446889	0.000446889	2.5504	2.5504	mCG_PR Pros up vs WT Pros	38.3933	53265.8	9711.6	1
4842308	Chek2	0.000590132	0.000590132	3.09127	3.09127	mCG_PR Pros up vs WT Pros	34.9942	52781.1	10558	1
4310712	Chfr	0.000883542	0.000883542	2.45214	2.45214	mCG_PR Pros up vs WT Pros	30.5178	38120.3	8743.82	1
5489816	Chm	0.000213661	0.000213661	2.63655	2.63655	mCG_PR Pros up vs WT Pros	48.8441	38478.3	5514.44	1
4522414	Chordc1	3.6924e-05	3.6924e-05	2.90178	2.90178	mCG_PR Pros up vs WT Pros	84.67	44798.7	3703.68	1
4864657	Chpf2	0.000146474	0.000146474	2.26467	2.26467	mCG_PR Pros up vs WT Pros	55.1079	33904.3	4306.64	1
5476575	Cited2	0.000903194	0.000903194	2.12621	2.12621	mCG_PR Pros up vs WT Pros	30.2884	65329.9	15098.5	1
4494710	Ckap2	0.000934014	0.000934014	2.2125	2.2125	mCG_PR Pros up vs WT Pros	29.9412	25735.9	6016.83	1
4487769	Clec2d	4.39712e-05	4.39712e-05	3.02071	3.02071	mCG_PR Pros up vs WT Pros	80.2475	4356390	380008	1
5446529	Clec2d	0.000105542	0.000105542	3.79174	3.79174	mCG_PR Pros up vs WT Pros	61.1218	1059330	121320	1
4923196	Clec2d	0.000291783	0.000291783	2.87331	2.87331	mCG_PR Pros up vs WT Pros	44.1603	191857	30411.9	1
4968318	Clec2d	0.000533143	0.000533143	2.29866	2.29866	mCG_PR Pros up vs WT Pros	36.2045	1227110	237257	1
5133877	Clec2g	6.40133e-05	6.40133e-05	3.49025	3.49025	mCG_PR Pros up vs WT Pros	71.4548	258066	25281.2	1
4858901	Clic1	0.000733309	0.000733309	2.25472	2.25472	mCG_PR Pros up vs WT Pros	32.5207	532976	114722	1
5283175	Clock	0.000542512	0.000542512	2.52147	2.52147	mCG_PR Pros up vs WT Pros	35.9944	446247	86783.9	1
5388617	Cnot8	0.000388133	0.000388133	2.64006	2.64006	mCG_PR Pros up vs WT Pros	40.2229	32935	5731.68	1
5515729	Cnpy3	5.0951e-05	5.0951e-05	2.43498	2.43498	mCG_PR Pros up vs WT Pros	76.6852	237383	21668.8	1
4719170	Cog4	0.000599671	0.000599671	3.36758	3.36758	mCG_PR Pros up vs WT Pros	34.8063	131486	26443.6	1
5275604	Col17a1	6.86286e-05	6.86286e-05	2.06897	2.06897	mCG_PR Pros up vs WT Pros	69.9261	45660.2	4570.85	1
5044544	Commd8	0.000126668	0.000126668	2.0687	2.0687	mCG_PR Pros up vs WT Pros	57.7043	64326.2	7803.29	1
4307929	Cops3	0.000761085	0.000761085	2.22168	2.22168	mCG_PR Pros up vs WT Pros	32.1125	337755	73624.9	1
5509877	Cops4	0.000332555	0.000332555	3.12536	3.12536	mCG_PR Pros up vs WT Pros	42.3155	75562	12499.8	1
5437912	Cops5	0.000445037	0.000445037	2.39832	2.39832	mCG_PR Pros up vs WT Pros	38.4462	608391	110771	1
4555327	Cops5	0.000606173	0.000606173	2.0878	2.0878	mCG_PR Pros up vs WT Pros	34.6804	2471780	498913	1
4401421	Cops5	0.000672228	0.000672228	2.40717	2.40717	mCG_PR Pros up vs WT Pros	33.4926	232606	48615	1
4461745	Cops6	0.000100681	0.000100681	2.29737	2.29737	mCG_PR Pros up vs WT Pros	62.0343	62703.7	7075.54	1
4468753	Cops7b	0.000568458	0.000568458	2.57394	2.57394	mCG_PR Pros up vs WT Pros	35.436	26493.1	5233.43	1
4643232	Copz1	0.000687457	0.000687457	2.13218	2.13218	mCG_PR Pros up vs WT Pros	33.2399	373187	78589.6	1
4768671	Coro2a	0.000867929	0.000867929	2.72992	2.72992	mCG_PR Pros up vs WT Pros	30.7048	144452	32931.7	1
4346356	Cpped1	7.10435e-05	7.10435e-05	2.54631	2.54631	mCG_PR Pros up vs WT Pros	69.1779	81551.1	8252.01	1
5410006	Cpsf6	0.000122612	0.000122612	3.22535	3.22535	mCG_PR Pros up vs WT Pros	58.3008	1027730	123396	1
4707177	Crbn	0.000487164	0.000487164	2.35636	2.35636	mCG_PR Pros up vs WT Pros	37.3093	62942.3	11809.3	1
5313911	Crbn	0.000822735	0.000822735	2.14451	2.14451	mCG_PR Pros up vs WT Pros	31.2715	74698.3	16720.9	1
5406578	Creb1	0.000807892	0.000807892	3.14756	3.14756	mCG_PR Pros up vs WT Pros	31.4664	412789	91828.8	1
5163531	Crnkl1	0.000272256	0.000272256	2.96282	2.96282	mCG_PR Pros up vs WT Pros	45.1656	179046	27749.5	1
4958728	Cse1l	7.63152e-05	7.63152e-05	2.26158	2.26158	mCG_PR Pros up vs WT Pros	67.6527	1979850	204854	1
5515246	Csnk2a2	0.00031632	0.00031632	3.41083	3.41083	mCG_PR Pros up vs WT Pros	43.0133	33274.4	5415.09	1
4423790	Ctcf	0.000238424	0.000238424	2.66387	2.66387	mCG_PR Pros up vs WT Pros	47.148	61296.2	9100.56	1
5234311	Ctdspl2	0.000146108	0.000146108	2.46495	2.46495	mCG_PR Pros up vs WT Pros	55.1517	38346.6	4867.05	1
4390478	Ctsa	0.000686412	0.000686412	2.08189	2.08189	mCG_PR Pros up vs WT Pros	33.257	119837	25223.6	1
5480046	Ctsb	0.000468032	0.000468032	2.37521	2.37521	mCG_PR Pros up vs WT Pros	37.8093	123353	22837.6	1
5431846	Cul5	0.000264122	0.000264122	2.08206	2.08206	mCG_PR Pros up vs WT Pros	45.6122	362201	55586.2	1
4556481	Cul5	0.000745623	0.000745623	3.05639	3.05639	mCG_PR Pros up vs WT Pros	32.3373	24695.2	5345.73	1
5367384	Cul5	0.000892684	0.000892684	2.39081	2.39081	mCG_PR Pros up vs WT Pros	30.4103	29573.2	6807.32	1
5443894	Cux1	0.000389177	0.000389177	2.01791	2.01791	mCG_PR Pros up vs WT Pros	40.1874	39312.1	6847.55	1
5305895	Cwc27	0.000804809	0.000804809	3.03443	3.03443	mCG_PR Pros up vs WT Pros	31.5074	120905	26861.4	1
4642736	Cyb5b	0.000833241	0.000833241	3.02115	3.02115	mCG_PR Pros up vs WT Pros	31.1362	31489.8	7079.49	1
5124221	Cyth1	0.000498814	0.000498814	2.18911	2.18911	mCG_PR Pros up vs WT Pros	37.017	81160.8	15347.7	1
4902249	D19Ertd386e	0.000398614	0.000398614	2.31078	2.31078	mCG_PR Pros up vs WT Pros	39.8714	253089	44433.5	1
5237392	D230025D16Rik	0.000492675	0.000492675	2.91921	2.91921	mCG_PR Pros up vs WT Pros	37.1699	1010590	190319	1
4793811	D230025D16Rik	0.000927384	0.000927384	2.55204	2.55204	mCG_PR Pros up vs WT Pros	30.0147	60624.7	14138.9	1
4554911	D4Ertd22e	0.000107513	0.000107513	2.20973	2.20973	mCG_PR Pros up vs WT Pros	60.7671	22132.7	2549.55	1
4704624	D4Wsu53e	0.000125993	0.000125993	3.04156	3.04156	mCG_PR Pros up vs WT Pros	57.8019	116544	14113.9	1
4809742	D4Wsu53e	0.000278008	0.000278008	2.02052	2.02052	mCG_PR Pros up vs WT Pros	44.8601	281018	43850.2	1
4494796	D4Wsu53e	0.000287948	0.000287948	2.20999	2.20999	mCG_PR Pros up vs WT Pros	44.3508	474664	74917.4	1
4805362	D4Wsu53e	0.00050406	0.00050406	2.34429	2.34429	mCG_PR Pros up vs WT Pros	36.8883	1911940	362813	1
4983260	Dapp1	0.000304711	0.000304711	2.36074	2.36074	mCG_PR Pros up vs WT Pros	43.5411	223695	35962.9	1
4808010	Dapp1	0.000581873	0.000581873	2.0428	2.0428	mCG_PR Pros up vs WT Pros	35.16	796948	158664	1
4406870	Dapp1	0.000648289	0.000648289	2.00758	2.00758	mCG_PR Pros up vs WT Pros	33.905	89343.4	18445.8	1
4526234	Dbr1	0.000941781	0.000941781	2.41563	2.41563	mCG_PR Pros up vs WT Pros	29.8561	71712.8	16813.6	1
4853570	Dbt	0.000381564	0.000381564	2.32802	2.32802	mCG_PR Pros up vs WT Pros	40.4495	68077.2	11781.1	1
4517199	Dbt	0.00081421	0.00081421	2.39651	2.39651	mCG_PR Pros up vs WT Pros	31.3829	50472.9	11258.1	1
4605577	Dcaf13	0.000416823	0.000416823	2.13507	2.13507	mCG_PR Pros up vs WT Pros	39.2881	55699.3	9923.99	1
4646473	Dcaf5	0.000179123	0.000179123	2.71387	2.71387	mCG_PR Pros up vs WT Pros	51.6853	68922.6	9334.54	1
5199272	Dcaf5	0.000184597	0.000184597	2.78361	2.78361	mCG_PR Pros up vs WT Pros	51.19	161791	22124.2	1
4717347	Ddb1	0.000675257	0.000675257	2.38516	2.38516	mCG_PR Pros up vs WT Pros	33.4417	238445	49911.2	1
5599151	Ddx1	0.000400892	0.000400892	3.53226	3.53226	mCG_PR Pros up vs WT Pros	39.7966	50247.6	8838.28	1
4561573	Ddx23	6.90811e-05	6.90811e-05	2.232	2.232	mCG_PR Pros up vs WT Pros	69.7834	33580.3	3368.45	1
4800463	Ddx41	0.000449587	0.000449587	2.96342	2.96342	mCG_PR Pros up vs WT Pros	38.3169	54393.4	9936.98	1
4713752	Ddx5	1.08671e-06	1.08671e-06	2.65727	2.65727	mCG_PR Pros up vs WT Pros	242.616	534290	15415.4	1
5558035	Ddx6	0.000368191	0.000368191	3.14911	3.14911	mCG_PR Pros up vs WT Pros	40.9267	280348	47950	1
5448707	Dek	0.000761701	0.000761701	2.29736	2.29736	mCG_PR Pros up vs WT Pros	32.1037	329106	71759.3	1
5447566	Derl2	3.43833e-05	3.43833e-05	3.95963	3.95963	mCG_PR Pros up vs WT Pros	86.5394	578487	46792.6	1
5492415	Derl2	4.00695e-05	4.00695e-05	4.53424	4.53424	mCG_PR Pros up vs WT Pros	82.5726	136170	11543.6	1
4602646	Derl2	0.000124051	0.000124051	2.83654	2.83654	mCG_PR Pros up vs WT Pros	58.0862	1417940	170876	1
4382299	Derl2	0.000240916	0.000240916	2.62048	2.62048	mCG_PR Pros up vs WT Pros	46.99	2512050	374216	1
4902156	Derl2	0.00047521	0.00047521	2.2845	2.2845	mCG_PR Pros up vs WT Pros	37.6186	37564.1	6989.85	1
5086581	Derl2	0.000616124	0.000616124	2.42162	2.42162	mCG_PR Pros up vs WT Pros	34.491	177813	36087.4	1
4477134	Dffb	7.33102e-05	7.33102e-05	2.95862	2.95862	mCG_PR Pros up vs WT Pros	68.5049	52811.7	5396.43	1
4611164	Dffb	0.000764607	0.000764607	2.13884	2.13884	mCG_PR Pros up vs WT Pros	32.0622	114290	24952.5	1
5527217	Dhrs7c	0.000746641	0.000746641	0.485378	-2.06025	mCG_PR Pros down vs WT Pros	32.3223	31850.9	6897.91	1
5368440	Dhx29	0.000353885	0.000353885	2.48717	2.48717	mCG_PR Pros up vs WT Pros	41.4626	112510	18994.7	1
4995027	Dhx8	0.000606896	0.000606896	2.56912	2.56912	mCG_PR Pros up vs WT Pros	34.6665	40299.9	8137.53	1
4728500	Diap3	0.000272569	0.000272569	2.92914	2.92914	mCG_PR Pros up vs WT Pros	45.1488	40036.8	6207.42	1
5521115	Diap3	0.000512467	0.000512467	2.37186	2.37186	mCG_PR Pros up vs WT Pros	36.6855	24296.7	4636.08	1
4682448	Dmrt2	0.000373674	0.000373674	2.18311	2.18311	mCG_PR Pros up vs WT Pros	40.7284	1343710	230944	1
5396424	Dmxl1	6.01851e-05	6.01851e-05	2.73788	2.73788	mCG_PR Pros up vs WT Pros	72.8346	47896	4603.2	1
4635232	Dmxl1	0.000371361	0.000371361	3.69934	3.69934	mCG_PR Pros up vs WT Pros	40.8116	35947.2	6165.65	1
5211072	Dmxl1	0.000416498	0.000416498	2.0805	2.0805	mCG_PR Pros up vs WT Pros	39.2982	272490	48537.2	1
4536240	Dmxl1	0.000749389	0.000749389	2.43867	2.43867	mCG_PR Pros up vs WT Pros	32.282	51665.6	11203.1	1
5284606	Dnaja1	0.000185782	0.000185782	2.98222	2.98222	mCG_PR Pros up vs WT Pros	51.0853	98628.7	13514.7	1
4957828	Dnaja2	0.000292689	0.000292689	2.59101	2.59101	mCG_PR Pros up vs WT Pros	44.1158	136080	21592.3	1
5316855	Dnajb11	0.000249055	0.000249055	4.08583	4.08583	mCG_PR Pros up vs WT Pros	46.488	118092	17781.9	1
5417126	Dnajb4	8.20756e-05	8.20756e-05	2.56442	2.56442	mCG_PR Pros up vs WT Pros	66.1338	1109680	117455	1
5319710	Dnajb4	0.000152035	0.000152035	4.31176	4.31176	mCG_PR Pros up vs WT Pros	54.4591	314975	40485.9	1
4494492	Dnajb4	0.000324535	0.000324535	4.51435	4.51435	mCG_PR Pros up vs WT Pros	42.6546	93526.3	15348.5	1
4608098	Dnajb4	0.00064132	0.00064132	2.46307	2.46307	mCG_PR Pros up vs WT Pros	34.0287	645643	132814	1
4319833	Dnajb9	0.000360378	0.000360378	3.19206	3.19206	mCG_PR Pros up vs WT Pros	41.216	255738	43433.7	1
4528428	Dnajb9	0.000458206	0.000458206	2.86649	2.86649	mCG_PR Pros up vs WT Pros	38.0764	128615	23644.7	1
5371736	Dnajb9	0.00067866	0.00067866	2.19619	2.19619	mCG_PR Pros up vs WT Pros	33.3849	821421	172232	1
5189646	Dnajc8	0.000554924	0.000554924	2.4716	2.4716	mCG_PR Pros up vs WT Pros	35.7231	48851.2	9572.48	1
5414635	Dnm2	0.000470332	0.000470332	3.08903	3.08903	mCG_PR Pros up vs WT Pros	37.7478	111285	20636.8	1
5119570	Dock11	0.000358491	0.000358491	2.45691	2.45691	mCG_PR Pros up vs WT Pros	41.2871	21118.9	3580.6	1
4561293	Dock8	0.000630228	0.000630228	2.23266	2.23266	mCG_PR Pros up vs WT Pros	34.2293	42346	8659.89	1
5351790	Dr1	0.000251787	0.000251787	2.08168	2.08168	mCG_PR Pros up vs WT Pros	46.3242	198775	30036.6	1
5574991	Dut	0.000800549	0.000800549	2.34904	2.34904	mCG_PR Pros up vs WT Pros	31.5645	34240	7593.33	1
5492646	Dync1li2	0.000257743	0.000257743	2.26558	2.26558	mCG_PR Pros up vs WT Pros	45.9749	138646	21109.9	1
4568128	Dyrk1a	0.000769934	0.000769934	2.13072	2.13072	mCG_PR Pros up vs WT Pros	31.9865	64260.1	14062.8	1
4459552	E330016A19Rik	0.000698926	0.000698926	2.61169	2.61169	mCG_PR Pros up vs WT Pros	33.0543	54819	11609.2	1
5273780	Eaf1	0.000543762	0.000543762	2.10564	2.10564	mCG_PR Pros up vs WT Pros	35.9667	149737	29142.5	1
4853786	Eapp	0.000136736	0.000136736	2.75869	2.75869	mCG_PR Pros up vs WT Pros	56.3239	50430.4	6267.55	1
4553681	Ect2	3.85793e-05	3.85793e-05	3.41418	3.41418	mCG_PR Pros up vs WT Pros	83.5388	2451730	205439	1
4746604	Ect2	0.000728849	0.000728849	2.61082	2.61082	mCG_PR Pros up vs WT Pros	32.5881	658332	141411	1
5346282	Efha1	3.66126e-05	3.66126e-05	2.48933	2.48933	mCG_PR Pros up vs WT Pros	84.8901	84820.6	6994.27	1
5352574	Ehmt1	2.35789e-05	2.35789e-05	2.40284	2.40284	mCG_PR Pros up vs WT Pros	97.0908	138086	9955.66	1
5185482	Ehmt1	0.000375695	0.000375695	2.29163	2.29163	mCG_PR Pros up vs WT Pros	40.6563	83371.5	14354.5	1
4398132	Eid1	0.000433629	0.000433629	2.05762	2.05762	mCG_PR Pros up vs WT Pros	38.7781	70579.5	12740.6	1
4589309	Eif1a	0.000287715	0.000287715	3.09934	3.09934	mCG_PR Pros up vs WT Pros	44.3625	71067.6	11213.8	1
5424038	Eif2s3x	9.18973e-05	9.18973e-05	3.22689	3.22689	mCG_PR Pros up vs WT Pros	63.8363	1011760	110945	1
5419204	Eif2s3x	0.000218782	0.000218782	2.3188	2.3188	mCG_PR Pros up vs WT Pros	48.4733	385847	55719.9	1
4692675	Eif3c	0.000236124	0.000236124	2.15257	2.15257	mCG_PR Pros up vs WT Pros	47.2959	183209	27115.7	1
5185293	Eif3d	5.07576e-05	5.07576e-05	2.60791	2.60791	mCG_PR Pros up vs WT Pros	76.7753	350875	31991.1	1
4592538	Eif4a2	0.000486925	0.000486925	3.93322	3.93322	mCG_PR Pros up vs WT Pros	37.3154	215498	40425.3	1
4397298	Elp3	6.09109e-05	6.09109e-05	3.12067	3.12067	mCG_PR Pros up vs WT Pros	72.5645	34169.3	3296.18	1
4953539	Eno1	0.000123507	0.000123507	2.09567	2.09567	mCG_PR Pros up vs WT Pros	58.1671	275360	33137.7	1
5154338	Enox2	0.000930663	0.000930663	2.22346	2.22346	mCG_PR Pros up vs WT Pros	29.9783	30775.7	7186.21	1
4860067	Epc1	3.59132e-05	3.59132e-05	2.07661	2.07661	mCG_PR Pros up vs WT Pros	85.3933	116738	9569.41	1
4930443	Erap1	0.000142723	0.000142723	2.22691	2.22691	mCG_PR Pros up vs WT Pros	55.5636	187058	23565.8	1
4321073	Erap1	0.000147057	0.000147057	2.17115	2.17115	mCG_PR Pros up vs WT Pros	55.0383	130909	16649.5	1
4678768	Erap1	0.000423908	0.000423908	2.77533	2.77533	mCG_PR Pros up vs WT Pros	39.0699	190848	34193.4	1
5505784	Erap1	0.000728027	0.000728027	2.68389	2.68389	mCG_PR Pros up vs WT Pros	32.6005	106055	22772.2	1
4896727	Ergic2	0.000572701	0.000572701	3.04686	3.04686	mCG_PR Pros up vs WT Pros	35.3478	50993.9	10098.4	1
4803091	Erlin1	0.000420179	0.000420179	2.62378	2.62378	mCG_PR Pros up vs WT Pros	39.1842	3276150	585263	1
5034121	Erlin1	0.000659462	0.000659462	2.1366	2.1366	mCG_PR Pros up vs WT Pros	33.7101	104724	21746.2	1
5248411	Erlin2	0.000381893	0.000381893	2.97289	2.97289	mCG_PR Pros up vs WT Pros	40.4381	45170.9	7819.28	1
5476876	Erlin2	0.000812803	0.000812803	2.42719	2.42719	mCG_PR Pros up vs WT Pros	31.4014	73835.6	16459.4	1
5413279	Etv6	8.04429e-05	8.04429e-05	2.1899	2.1899	mCG_PR Pros up vs WT Pros	66.5501	90707.3	9540.95	1
4813016	Etv6	0.000246707	0.000246707	3.24537	3.24537	mCG_PR Pros up vs WT Pros	46.6306	469035	70409.5	1
4757639	Etv6	0.000452214	0.000452214	2.08803	2.08803	mCG_PR Pros up vs WT Pros	38.243	2572780	470923	1
5415128	Exo1	0.000543492	0.000543492	2.70965	2.70965	mCG_PR Pros up vs WT Pros	35.9727	27289.7	5310.37	1
5415994	Exosc10	0.000980104	0.000980104	2.14999	2.14999	mCG_PR Pros up vs WT Pros	29.4487	338681	80504.9	1
4914328	Exosc2	0.000370063	0.000370063	2.58538	2.58538	mCG_PR Pros up vs WT Pros	40.8586	124404	21313.2	1
4558989	F630043A04Rik	0.00030373	0.00030373	3.05035	3.05035	mCG_PR Pros up vs WT Pros	43.5869	64534.2	10364.1	1
5604633	F730047E07Rik	0.000335585	0.000335585	2.27233	2.27233	mCG_PR Pros up vs WT Pros	42.1901	59863.6	9932.3	1
4989861	F730047E07Rik	0.000648364	0.000648364	2.98496	2.98496	mCG_PR Pros up vs WT Pros	33.9037	46745.3	9651.38	1
4986993	F730047E07Rik	0.000856348	0.000856348	2.06222	2.06222	mCG_PR Pros up vs WT Pros	30.8463	43875.2	9956.65	1
4731362	Fam108b	0.00063035	0.00063035	3.10847	3.10847	mCG_PR Pros up vs WT Pros	34.2271	182049	37232.1	1
4720624	Fam111a	6.44172e-06	6.44172e-06	2.49838	2.49838	mCG_PR Pros up vs WT Pros	143.442	741896	36204.8	1
5052955	Fam116a	0.000375591	0.000375591	3.86416	3.86416	mCG_PR Pros up vs WT Pros	40.66	35536.3	6117.9	1
4637866	Fam133b	0.000101032	0.000101032	2.10658	2.10658	mCG_PR Pros up vs WT Pros	61.9666	1238930	139954	1
4914374	Fam175a	0.000161644	0.000161644	3.29683	3.29683	mCG_PR Pros up vs WT Pros	53.4071	28409.2	3723.56	1
5439829	Fam175a	0.000365202	0.000365202	2.229	2.229	mCG_PR Pros up vs WT Pros	41.0365	68351.5	11659.4	1
5280906	Fam178a	4.6108e-06	4.6108e-06	3.75016	3.75016	mCG_PR Pros up vs WT Pros	158.444	51438.1	2272.52	1
5615611	Fam178a	3.02453e-05	3.02453e-05	3.43657	3.43657	mCG_PR Pros up vs WT Pros	89.9993	409036	31814.2	1
5614173	Fam178a	0.000268485	0.000268485	3.62532	3.62532	mCG_PR Pros up vs WT Pros	45.3705	41470.6	6398.31	1
4412128	Fam18b	0.000706652	0.000706652	3.17209	3.17209	mCG_PR Pros up vs WT Pros	32.9315	106150	22563.5	1
5463156	Fam192a	8.64618e-05	8.64618e-05	2.40096	2.40096	mCG_PR Pros up vs WT Pros	65.0664	719114	77364.1	1
4611859	Fam192a	9.20819e-05	9.20819e-05	3.00226	3.00226	mCG_PR Pros up vs WT Pros	63.7962	223644	24539.2	1
4552109	Fam48a	0.000308847	0.000308847	2.1518	2.1518	mCG_PR Pros up vs WT Pros	43.3502	73238.7	11826.3	1
4951437	Fanca	4.8095e-06	4.8095e-06	2.4642	2.4642	mCG_PR Pros up vs WT Pros	156.471	49483.3	2213.72	1
5486001	Fasn	0.000854132	0.000854132	3.44826	3.44826	mCG_PR Pros up vs WT Pros	30.8737	197911	44872.3	1
5432030	Fbxo7	0.000741347	0.000741347	2.4638	2.4638	mCG_PR Pros up vs WT Pros	32.4005	263761	56984.4	1
5443723	Fbxw2	0.000808521	0.000808521	2.8867	2.8867	mCG_PR Pros up vs WT Pros	31.458	96359.3	21441.7	1
4896796	Fgfr1op	0.000175499	0.000175499	2.27312	2.27312	mCG_PR Pros up vs WT Pros	52.024	106211	14291.1	1
4848401	Fgfr1op	0.000275323	0.000275323	2.60519	2.60519	mCG_PR Pros up vs WT Pros	45.0017	23875.2	3713.78	1
4442970	Fmr1	0.000520506	0.000520506	2.51911	2.51911	mCG_PR Pros up vs WT Pros	36.4956	155582	29841.3	1
5063594	Fndc3a	0.000520296	0.000520296	2.5016	2.5016	mCG_PR Pros up vs WT Pros	36.5005	49556.4	9503.84	1
4878873	Fndc3a	0.000599966	0.000599966	3.30887	3.30887	mCG_PR Pros up vs WT Pros	34.8005	36284.6	7298.52	1
4384678	Foxj3	0.00028425	0.00028425	2.43066	2.43066	mCG_PR Pros up vs WT Pros	44.5376	44868.9	7052.08	1
5593837	Foxj3	0.000450349	0.000450349	3.66078	3.66078	mCG_PR Pros up vs WT Pros	38.2954	32088.3	5865.42	1
5155693	Foxp1	0.00068382	0.00068382	2.21496	2.21496	mCG_PR Pros up vs WT Pros	33.2996	104449	21956.4	1
4592168	Frg1	1.11171e-07	1.11171e-07	4.52785	4.52785	mCG_PR Pros up vs WT Pros	471.087	48595.3	722.09	1
4767454	Frg1	2.99589e-05	2.99589e-05	2.13584	2.13584	mCG_PR Pros up vs WT Pros	90.2611	467148	36228.6	1
5105717	Frg1	0.000401231	0.000401231	2.14857	2.14857	mCG_PR Pros up vs WT Pros	39.7855	78987.5	13897.3	1
4505963	Fundc2	0.000177258	0.000177258	3.45927	3.45927	mCG_PR Pros up vs WT Pros	51.8585	83327.8	11247.8	1
4729495	Fxr1	8.92659e-05	8.92659e-05	2.02792	2.02792	mCG_PR Pros up vs WT Pros	64.4198	1138580	123721	1
5077671	G2e3	3.6457e-05	3.6457e-05	2.04069	2.04069	mCG_PR Pros up vs WT Pros	85.001	460164	37895.4	1
4480574	G2e3	0.000164548	0.000164548	2.69474	2.69474	mCG_PR Pros up vs WT Pros	53.1049	626121	82531.9	1
5039857	G2e3	0.000352103	0.000352103	2.76586	2.76586	mCG_PR Pros up vs WT Pros	41.5313	332321	56012	1
5351239	G6pc3	0.000853303	0.000853303	2.05722	2.05722	mCG_PR Pros up vs WT Pros	30.884	27111.8	6145.02	1
4432621	Gadd45b	0.000113073	0.000113073	8.49264	8.49264	mCG_PR Pros up vs WT Pros	59.8097	131721	15416.3	1
5270329	Galnt1	0.000440396	0.000440396	2.20796	2.20796	mCG_PR Pros up vs WT Pros	38.5799	909510	165023	1
4977984	Ganab	0.000172529	0.000172529	3.07081	3.07081	mCG_PR Pros up vs WT Pros	52.3084	38615.4	5167.57	1
5246053	Ganab	0.000843788	0.000843788	2.15556	2.15556	mCG_PR Pros up vs WT Pros	31.0026	16193.7	3656.33	1
5305391	Gbas	0.000132822	0.000132822	2.20651	2.20651	mCG_PR Pros up vs WT Pros	56.8446	89193.8	10983.6	1
4609989	Gbp6	0.000646748	0.000646748	2.65901	2.65901	mCG_PR Pros up vs WT Pros	33.9322	109898	22671.3	1
5512262	Gbp6	0.00095852	0.00095852	3.40955	3.40955	mCG_PR Pros up vs WT Pros	29.6756	43886.6	10352.2	1
4996827	Gen1	0.000768349	0.000768349	2.55616	2.55616	mCG_PR Pros up vs WT Pros	32.009	42118	9210.73	1
4936777	Gen1	0.000907157	0.000907157	2.91471	2.91471	mCG_PR Pros up vs WT Pros	30.2429	71312.7	16506	1
5163205	Gen1	0.000958011	0.000958011	2.8429	2.8429	mCG_PR Pros up vs WT Pros	29.681	129785	30608.7	1
5080560	Ggta1	2.54749e-05	2.54749e-05	2.881	2.881	mCG_PR Pros up vs WT Pros	94.8338	332788	24564.2	1
4585689	Ggta1	0.000289223	0.000289223	2.89423	2.89423	mCG_PR Pros up vs WT Pros	44.2871	31020	4903.01	1
4696817	Glmn	0.000128599	0.000128599	3.13218	3.13218	mCG_PR Pros up vs WT Pros	57.4288	32149.1	3918.65	1
4662098	Glmn	0.000744532	0.000744532	2.20284	2.20284	mCG_PR Pros up vs WT Pros	32.3534	82746	17903	1
5076027	Glud1	0.000435152	0.000435152	2.30379	2.30379	mCG_PR Pros up vs WT Pros	38.7332	125848	22743.7	1
4817930	Gm11277	0.000170601	0.000170601	12.7162	12.7162	mCG_PR Pros up vs WT Pros	52.4964	48635.8	6485.21	1
4763754	Gm14446	0.000773427	0.000773427	4.47364	4.47364	mCG_PR Pros up vs WT Pros	31.9373	78940	17302	1
5505591	Gm16039	0.000252634	0.000252634	3.99931	3.99931	mCG_PR Pros up vs WT Pros	46.2739	48182.2	7288.67	1
5297001	Gm1943	0.00058156	0.00058156	2.99928	2.99928	mCG_PR Pros up vs WT Pros	35.1664	47926.4	9539.92	1
4852666	Gnas	0.000673881	0.000673881	2.56134	2.56134	mCG_PR Pros up vs WT Pros	33.4648	202384	42333.6	1
4728408	Gnl3	0.000659073	0.000659073	2.13171	2.13171	mCG_PR Pros up vs WT Pros	33.7168	828220	171948	1
4573831	Gnpnat1	0.000241173	0.000241173	3.74308	3.74308	mCG_PR Pros up vs WT Pros	46.9738	317378	47295.4	1
4915054	Gnptab	0.000722894	0.000722894	3.12183	3.12183	mCG_PR Pros up vs WT Pros	32.6789	36599.6	7839.84	1
4833274	Gpbp1l1	0.000409424	0.000409424	2.62966	2.62966	mCG_PR Pros up vs WT Pros	39.5211	66255.2	11735.2	1
4657915	Gse1	3.38677e-05	3.38677e-05	3.14653	3.14653	mCG_PR Pros up vs WT Pros	86.9405	35313.6	2843.27	1
4941349	Gse1	0.000451759	0.000451759	2.63311	2.63311	mCG_PR Pros up vs WT Pros	38.2557	33664.1	6159.83	1
4908669	Gspt1	0.000588118	0.000588118	2.68073	2.68073	mCG_PR Pros up vs WT Pros	35.0343	186397	37242.8	1
4989024	Gtf2e1	3.11978e-05	3.11978e-05	2.85154	2.85154	mCG_PR Pros up vs WT Pros	89.1511	680140	53403.5	1
4481740	Gtf2e1	0.000115543	0.000115543	4.27215	4.27215	mCG_PR Pros up vs WT Pros	59.4038	210633	24820.5	1
4436716	Gtf2e1	0.000292114	0.000292114	5.33108	5.33108	mCG_PR Pros up vs WT Pros	44.144	35714.9	5663.39	1
5256033	Gtf2f2	0.000507079	0.000507079	2.13856	2.13856	mCG_PR Pros up vs WT Pros	36.8149	89497	17017	1
4610126	H2-K1	2.71486e-06	2.71486e-06	4.54819	4.54819	mCG_PR Pros up vs WT Pros	185.343	435414	16444.6	1
4993115	Hace1	0.000593053	0.000593053	3.03115	3.03115	mCG_PR Pros up vs WT Pros	34.9362	47486.2	9514.57	1
5043440	Haus3	0.000384168	0.000384168	2.24255	2.24255	mCG_PR Pros up vs WT Pros	40.3591	1750910	303682	1
5320846	Hba-a1	0.000702011	0.000702011	0.381601	-2.62054	mCG_PR Pros down vs WT Pros	33.0051	95132000	20176400	1
4650285	Hbb-b1	8.81009e-05	8.81009e-05	0.285484	-3.50282	mCG_PR Pros down vs WT Pros	64.6852	96836900	10479300	1
5280776	Hbb-b2	0.000586595	0.000586595	0.223727	-4.46972	mCG_PR Pros down vs WT Pros	35.0648	109835000	21926400	1
5110153	Hbs1l	0.000865952	0.000865952	2.87677	2.87677	mCG_PR Pros up vs WT Pros	30.7288	98846.9	22517.3	1
5330486	Hbs1l	0.000627882	0.000627882	2.68876	2.68876	mCG_PR Pros up vs WT Pros	34.2723	59435.4	12139.5	1
4363263	Hells	0.000192096	0.000192096	2.78267	2.78267	mCG_PR Pros up vs WT Pros	50.5414	756000	104706	1
4742244	Hells	0.000692942	0.000692942	2.90638	2.90638	mCG_PR Pros up vs WT Pros	33.1506	599967	126687	1
4334185	Helz	6.52147e-05	6.52147e-05	2.37586	2.37586	mCG_PR Pros up vs WT Pros	71.0436	34790.9	3427.99	1
4630199	Helz	0.000158247	0.000158247	2.27636	2.27636	mCG_PR Pros up vs WT Pros	53.7696	602919	78491.1	1
4519939	Herc2	0.000587444	0.000587444	2.44083	2.44083	mCG_PR Pros up vs WT Pros	35.0478	61602.1	12303.6	1
5151895	Herpud1	0.000149055	0.000149055	2.51519	2.51519	mCG_PR Pros up vs WT Pros	54.8029	372028	47519.3	1
5113675	Herpud1	0.000586283	0.000586283	2.10181	2.10181	mCG_PR Pros up vs WT Pros	35.0711	201619	40242	1
4611002	Hiat1	0.000758985	0.000758985	3.70402	3.70402	mCG_PR Pros up vs WT Pros	32.1427	40062.6	8724.79	1
4403596	Hinfp	0.000583906	0.000583906	2.39596	2.39596	mCG_PR Pros up vs WT Pros	35.1189	32945.7	6566.83	1
5049070	Hist1h1a	0.000346267	0.000346267	2.0094	2.0094	mCG_PR Pros up vs WT Pros	41.7594	173208	29034.2	1
5292071	Hist1h2ab	0.000179228	0.000179228	12.0895	12.0895	mCG_PR Pros up vs WT Pros	51.6756	245767	33291.7	1
5416482	Hist1h2bg	0.000245982	0.000245982	2.61501	2.61501	mCG_PR Pros up vs WT Pros	46.675	2629400	394340	1
5495524	Hist1h3b	0.000418485	0.000418485	3.31301	3.31301	mCG_PR Pros up vs WT Pros	39.2365	6677300	1191270	1
4705230	Hist1h3b	0.000510458	0.000510458	3.46945	3.46945	mCG_PR Pros up vs WT Pros	36.7336	7559550	1440560	1
4804380	Hist1h3b	0.00068679	0.00068679	3.37752	3.37752	mCG_PR Pros up vs WT Pros	33.2508	6338810	1334450	1
5032897	Hist1h3b	0.000788738	0.000788738	3.3633	3.3633	mCG_PR Pros up vs WT Pros	31.7248	6380420	1407820	1
4859434	Hist1h3b	0.000889973	0.000889973	3.16275	3.16275	mCG_PR Pros up vs WT Pros	30.442	7037390	1618220	1
5409131	Hist1h3f	0.000580596	0.000580596	3.92798	3.92798	mCG_PR Pros up vs WT Pros	35.186	841565	167424	1
5098444	Hist2h2be	0.000970128	0.000970128	2.61201	2.61201	mCG_PR Pros up vs WT Pros	29.5527	27515.9	6517.55	1
5320091	Hist3h2a	4.72601e-05	4.72601e-05	2.65873	2.65873	mCG_PR Pros up vs WT Pros	78.4847	32859.4	2930.71	1
4963500	Hist3h2a	0.000204213	0.000204213	3.9759	3.9759	mCG_PR Pros up vs WT Pros	49.5593	3646180	515004	1
5425235	Hjurp	0.000773621	0.000773621	2.19289	2.19289	mCG_PR Pros up vs WT Pros	31.9346	837025	183474	1
4577032	Hjurp	0.000916267	0.000916267	2.59406	2.59406	mCG_PR Pros up vs WT Pros	30.1393	861140	200004	1
5455968	Hk1	0.000904104	0.000904104	2.19746	2.19746	mCG_PR Pros up vs WT Pros	30.2779	24092.8	5570.05	1
4394853	Hltf	0.000752454	0.000752454	2.24651	2.24651	mCG_PR Pros up vs WT Pros	32.2373	37818.9	8211.99	1
4388989	Hn1l	0.000916984	0.000916984	2.33276	2.33276	mCG_PR Pros up vs WT Pros	30.1312	49594.4	11521.6	1
4564269	Hnrnpa1	0.000337411	0.000337411	2.43995	2.43995	mCG_PR Pros up vs WT Pros	42.1153	1267170	210617	1
5078012	Hnrnpa2b1	0.000729002	0.000729002	2.29484	2.29484	mCG_PR Pros up vs WT Pros	32.5857	290836	62476.7	1
5015498	Hnrpdl	0.000114382	0.000114382	3.50303	3.50303	mCG_PR Pros up vs WT Pros	59.5931	407999	47924.9	1
4576809	Hook1	0.000461536	0.000461536	3.26664	3.26664	mCG_PR Pros up vs WT Pros	37.9851	74859	13795.2	1
5479842	Hook1	0.000941906	0.000941906	2.13792	2.13792	mCG_PR Pros up vs WT Pros	29.8547	34689	8133.5	1
5086650	Hsp90aa1	0.000308697	0.000308697	2.21599	2.21599	mCG_PR Pros up vs WT Pros	43.357	980766	158345	1
5499088	Hsp90aa1	0.000501131	0.000501131	2.21759	2.21759	mCG_PR Pros up vs WT Pros	36.9599	936191	177309	1
4514956	Hspa13	0.00027277	0.00027277	2.35065	2.35065	mCG_PR Pros up vs WT Pros	45.138	67074.1	10401.9	1
4355036	Hspa5	3.68679e-05	3.68679e-05	2.42018	2.42018	mCG_PR Pros up vs WT Pros	84.7095	526634	43518.6	1
4464317	Hspa5	0.000254785	0.000254785	2.6012	2.6012	mCG_PR Pros up vs WT Pros	46.1471	443714	67306.5	1
5595411	Hspa5	0.000343213	0.000343213	2.95925	2.95925	mCG_PR Pros up vs WT Pros	41.8808	4871670	814256	1
5088763	Hsph1	0.000615551	0.000615551	3.58724	3.58724	mCG_PR Pros up vs WT Pros	34.5018	85765.1	17400.7	1
5039835	Htatsf1	0.000552806	0.000552806	2.00769	2.00769	mCG_PR Pros up vs WT Pros	35.7688	73764.5	14435.8	1
5033002	Htt	0.000290042	0.000290042	2.42454	2.42454	mCG_PR Pros up vs WT Pros	44.2464	35724.3	5651.77	1
4801213	Htt	0.00066271	0.00066271	2.05338	2.05338	mCG_PR Pros up vs WT Pros	33.6542	19852.1	4129.19	1
4524607	Hyou1	0.000933357	0.000933357	2.31907	2.31907	mCG_PR Pros up vs WT Pros	29.9485	22638.2	5291.33	1
4929279	Ide	0.000537488	0.000537488	2.85762	2.85762	mCG_PR Pros up vs WT Pros	36.1065	108466	21028.4	1
5366491	Ift80	0.000725749	0.000725749	2.61907	2.61907	mCG_PR Pros up vs WT Pros	32.6352	38692.9	8299.34	1
5236466	Igh-VJ558	0.000862833	0.000862833	2.10834	2.10834	mCG_PR Pros up vs WT Pros	30.7668	9192260	2091410	1
4573164	Il17ra	0.00083274	0.00083274	2.1135	2.1135	mCG_PR Pros up vs WT Pros	31.1426	591871	133036	1
5208372	Il31ra	0.000384506	0.000384506	3.30714	3.30714	mCG_PR Pros up vs WT Pros	40.3474	64682.9	11222	1
5424119	Il31ra	0.000599936	0.000599936	3.90384	3.90384	mCG_PR Pros up vs WT Pros	34.8011	164139	33015.4	1
5294437	Ilkap	0.000584394	0.000584394	2.11091	2.11091	mCG_PR Pros up vs WT Pros	35.1091	80882.9	16126.3	1
4713605	Ing3	7.6554e-05	7.6554e-05	3.46767	3.46767	mCG_PR Pros up vs WT Pros	67.5868	220134	22799.4	1
4647064	Ing3	0.000152246	0.000152246	3.25537	3.25537	mCG_PR Pros up vs WT Pros	54.4351	418199	53777.7	1
4497012	Ing3	0.000643238	0.000643238	3.31937	3.31937	mCG_PR Pros up vs WT Pros	33.9945	754953	155457	1
5579413	Ing4	0.000265241	0.000265241	2.08433	2.08433	mCG_PR Pros up vs WT Pros	45.5497	288419	44323.7	1
4500672	Ino80	0.000239084	0.000239084	4.11414	4.11414	mCG_PR Pros up vs WT Pros	47.1059	40068.7	5954.26	1
4565719	Ino80	0.000701108	0.000701108	2.27942	2.27942	mCG_PR Pros up vs WT Pros	33.0195	398727	84528.5	1
5221020	Inpp5k	4.17318e-05	4.17318e-05	2.56943	2.56943	mCG_PR Pros up vs WT Pros	81.5479	68557.3	5884.9	1
4362841	Ints6	0.000826533	0.000826533	2.76004	2.76004	mCG_PR Pros up vs WT Pros	31.2223	58809.7	13185	1
4562720	Ireb2	0.000179206	0.000179206	2.59892	2.59892	mCG_PR Pros up vs WT Pros	51.6776	118020	15986.4	1
5445179	Irgm1	2.67827e-06	2.67827e-06	3.76053	3.76053	mCG_PR Pros up vs WT Pros	186.087	104781	3941.52	1
5197673	Irgm1	8.88661e-05	8.88661e-05	2.61478	2.61478	mCG_PR Pros up vs WT Pros	64.5104	141015	15301.5	1
5220120	Itga4	0.000399577	0.000399577	2.39396	2.39396	mCG_PR Pros up vs WT Pros	39.8397	51258	9006.25	1
5516422	Itgal	0.000547134	0.000547134	2.29401	2.29401	mCG_PR Pros up vs WT Pros	35.8924	62334.5	12156.9	1
5225308	Itgal	0.000951359	0.000951359	2.01822	2.01822	mCG_PR Pros up vs WT Pros	29.7523	118722	27932.5	1
4334718	Itgav	8.54407e-05	8.54407e-05	2.72309	2.72309	mCG_PR Pros up vs WT Pros	65.3086	108343	11612.6	1
5299752	Itpr1	0.00055403	0.00055403	3.17668	3.17668	mCG_PR Pros up vs WT Pros	35.7424	155041	30364.1	1
5191546	Itsn2	0.000114338	0.000114338	3.21677	3.21677	mCG_PR Pros up vs WT Pros	59.6005	179581	21091.5	1
4804801	Itsn2	0.000114821	0.000114821	2.13096	2.13096	mCG_PR Pros up vs WT Pros	59.5213	2351630	276564	1
4650916	Josd1	0.000664904	0.000664904	2.25365	2.25365	mCG_PR Pros up vs WT Pros	33.6167	24273.7	5054.5	1
5328711	Jun	0.000151418	0.000151418	2.08898	2.08898	mCG_PR Pros up vs WT Pros	54.5296	3242420	416231	1
4860613	Kdm5a	0.00079883	0.00079883	2.44869	2.44869	mCG_PR Pros up vs WT Pros	31.5877	187329	41513.1	1
5448575	Kdm5b	0.000956465	0.000956465	2.38047	2.38047	mCG_PR Pros up vs WT Pros	29.6975	135662	31976.8	1
4404237	Kdm5c	1.03069e-05	1.03069e-05	2.2286	2.2286	mCG_PR Pros up vs WT Pros	124.638	598083	33589.9	1
5429329	Kdm6a	0.000657023	0.000657023	2.36891	2.36891	mCG_PR Pros up vs WT Pros	33.7523	922947	191413	1
5259698	Kdm6a	0.00086385	0.00086385	2.41195	2.41195	mCG_PR Pros up vs WT Pros	30.7544	290322	66080	1
4750185	Kdm6a	0.000878085	0.000878085	2.61518	2.61518	mCG_PR Pros up vs WT Pros	30.5827	167900	38430.2	1
5577244	Kif11	0.000677172	0.000677172	2.091	2.091	mCG_PR Pros up vs WT Pros	33.4097	160175	33559.8	1
4771070	Kif13a	0.000367191	0.000367191	2.11087	2.11087	mCG_PR Pros up vs WT Pros	40.9633	52348.7	8945.59	1
4401423	Kif15	0.000215264	0.000215264	2.65439	2.65439	mCG_PR Pros up vs WT Pros	48.7268	55786.3	8014.15	1
4841897	Kif15	0.000306028	0.000306028	2.63107	2.63107	mCG_PR Pros up vs WT Pros	43.48	66319	10676.9	1
5133148	Kif18b	0.000530848	0.000530848	0.467558	-2.13877	mCG_PR Pros down vs WT Pros	36.2567	4523490	873340	1
4634625	Klhdc10	0.000523208	0.000523208	2.51654	2.51654	mCG_PR Pros up vs WT Pros	36.4326	48062.8	9234.59	1
4476447	Klk6	0.000920294	0.000920294	0.427338	-2.34007	mCG_PR Pros down vs WT Pros	30.0939	26144.6	6081.37	1
5361247	Klraq1	4.60019e-05	4.60019e-05	2.61861	2.61861	mCG_PR Pros up vs WT Pros	79.1399	31514.2	2787.46	1
4756396	Kpna4	0.000182803	0.000182803	3.19389	3.19389	mCG_PR Pros up vs WT Pros	51.3503	135101	18416.8	1
5313015	Kpnb1	0.000967433	0.000967433	2.50593	2.50593	mCG_PR Pros up vs WT Pros	29.5811	64280.8	15211.3	1
5468625	Lamp2	0.000119053	0.000119053	2.46341	2.46341	mCG_PR Pros up vs WT Pros	58.8457	124704	14834.2	1
5035436	Lin52	0.000155465	0.000155465	2.31725	2.31725	mCG_PR Pros up vs WT Pros	54.074	25379.5	3285.44	1
4906056	Lin9	0.000146524	0.000146524	4.14961	4.14961	mCG_PR Pros up vs WT Pros	55.1019	56604.8	7190.92	1
5192974	Lman1	5.85311e-05	5.85311e-05	3.51624	3.51624	mCG_PR Pros up vs WT Pros	73.4661	366429	34914.1	1
4687857	Lman1	7.94247e-05	7.94247e-05	3.35297	3.35297	mCG_PR Pros up vs WT Pros	66.8152	184328	19311.5	1
4671209	Lrp6	0.000297349	0.000297349	2.29601	2.29601	mCG_PR Pros up vs WT Pros	43.8895	329891	52614.8	1
5539931	Lrpprc	0.000744154	0.000744154	3.02701	3.02701	mCG_PR Pros up vs WT Pros	32.359	60357.2	13056.7	1
5103412	Lrrc33	0.000112468	0.000112468	3.10065	3.10065	mCG_PR Pros up vs WT Pros	59.9109	2834320	331163	1
4584635	Lrrcc1	0.000490734	0.000490734	2.31498	2.31498	mCG_PR Pros up vs WT Pros	37.2188	56932.4	10707.7	1
5027408	Lsg1	0.000158099	0.000158099	2.68819	2.68819	mCG_PR Pros up vs WT Pros	53.7856	143822	18717.9	1
4612549	Luc7l	0.000344146	0.000344146	2.48109	2.48109	mCG_PR Pros up vs WT Pros	41.8436	1358440	227253	1
4962951	Ly96	3.73585e-05	3.73585e-05	2.23601	2.23601	mCG_PR Pros up vs WT Pros	84.3669	33986.5	2819.9	1
5551928	Lypla1	0.000148813	0.000148813	2.13735	2.13735	mCG_PR Pros up vs WT Pros	54.8312	88212.4	11261.6	1
5287529	Lzic	0.000435984	0.000435984	3.72679	3.72679	mCG_PR Pros up vs WT Pros	38.7087	85417.8	15446.8	1
5421091	Lztfl1	0.00038381	0.00038381	3.02532	3.02532	mCG_PR Pros up vs WT Pros	40.3715	26066.8	4519.71	1
5271525	Magoh	0.000415495	0.000415495	2.01814	2.01814	mCG_PR Pros up vs WT Pros	39.3295	3048700	542617	1
4557022	Man1a2	0.000167034	0.000167034	2.6195	2.6195	mCG_PR Pros up vs WT Pros	52.8515	168839	22362.1	1
5561313	Map3k14	0.000542166	0.000542166	2.59651	2.59651	mCG_PR Pros up vs WT Pros	36.002	51114.7	9938.41	1
4944925	Mapk1	0.000183202	0.000183202	2.29974	2.29974	mCG_PR Pros up vs WT Pros	51.3144	42159.9	5751.2	1
4468634	Mapre1	0.000240949	0.000240949	2.49538	2.49538	mCG_PR Pros up vs WT Pros	46.9879	1204010	179367	1
4434823	Mark2	0.000325066	0.000325066	2.87638	2.87638	mCG_PR Pros up vs WT Pros	42.6318	334681	54953.4	1
4652904	Mat2b	0.000137598	0.000137598	2.57169	2.57169	mCG_PR Pros up vs WT Pros	56.2118	405961	50553.9	1
4758656	Max	7.70798e-05	7.70798e-05	2.437	2.437	mCG_PR Pros up vs WT Pros	67.4428	87390	9070.36	1
4761620	Mbd1	0.000380342	0.000380342	2.22004	2.22004	mCG_PR Pros up vs WT Pros	40.4923	88175.5	15243.1	1
5201417	Mbnl3	0.000512431	0.000512431	2.96618	2.96618	mCG_PR Pros up vs WT Pros	36.6864	232282	44320.9	1
5449619	Mcm3	0.000521889	0.000521889	2.25364	2.25364	mCG_PR Pros up vs WT Pros	36.4633	173140	33238.4	1
5026397	Mcm4	6.90868e-05	6.90868e-05	2.01625	2.01625	mCG_PR Pros up vs WT Pros	69.7816	201259	20188.9	1
5594862	Mdc1	9.78502e-06	9.78502e-06	3.00971	3.00971	mCG_PR Pros up vs WT Pros	126.595	30160.2	1667.7	1
4688645	Med4	0.000859493	0.000859493	2.19434	2.19434	mCG_PR Pros up vs WT Pros	30.8077	47142.6	10711.6	1
5415423	Mef2d	0.000283873	0.000283873	2.35373	2.35373	mCG_PR Pros up vs WT Pros	44.5568	56850.3	8931.34	1
5168800	Mesdc2	0.000906842	0.000906842	2.77194	2.77194	mCG_PR Pros up vs WT Pros	30.2465	37361.6	8646.65	1
4406359	Mett10d	1.66235e-05	1.66235e-05	3.45841	3.45841	mCG_PR Pros up vs WT Pros	107.937	114857	7448.75	1
5353076	Mettl5	4.68143e-05	4.68143e-05	2.20957	2.20957	mCG_PR Pros up vs WT Pros	78.7143	140938	12533.5	1
5247078	Mettl8	0.000141845	0.000141845	2.1855	2.1855	mCG_PR Pros up vs WT Pros	55.6726	21481.9	2701.03	1
4694725	Mfsd1	0.000799379	0.000799379	2.3504	2.3504	mCG_PR Pros up vs WT Pros	31.5803	1505160	333630	1
4418890	Mis12	0.000570323	0.000570323	2.50232	2.50232	mCG_PR Pros up vs WT Pros	35.3972	236006	46671.6	1
4669755	Mkln1	0.000816518	0.000816518	2.59579	2.59579	mCG_PR Pros up vs WT Pros	31.3526	26680.9	5956.97	1
4354054	Mlx	0.000543212	0.000543212	2.62514	2.62514	mCG_PR Pros up vs WT Pros	35.9789	65736.6	12789.6	1
4701703	Mmgt1	3.60992e-05	3.60992e-05	2.17153	2.17153	mCG_PR Pros up vs WT Pros	85.2582	53431.2	4386.89	1
5476886	Mobkl3	0.000696212	0.000696212	2.25697	2.25697	mCG_PR Pros up vs WT Pros	33.0979	273480	57839.4	1
5241741	Mobkl3	0.00088827	0.00088827	2.09569	2.09569	mCG_PR Pros up vs WT Pros	30.462	130296	29941.2	1
5132511	Mphosph8	0.000242986	0.000242986	2.32961	2.32961	mCG_PR Pros up vs WT Pros	46.8602	109443	16348.7	1
4373436	Mprip	0.000468982	0.000468982	2.49816	2.49816	mCG_PR Pros up vs WT Pros	37.7838	116591	21600.1	1
4368728	Mre11a	0.000299505	0.000299505	2.03515	2.03515	mCG_PR Pros up vs WT Pros	43.7864	154996	24778.7	1
5115662	Mre11a	0.000534405	0.000534405	2.13429	2.13429	mCG_PR Pros up vs WT Pros	36.1759	123734	23942.3	1
4835982	Mrpl3	5.95138e-06	5.95138e-06	3.54343	3.54343	mCG_PR Pros up vs WT Pros	146.865	175486	8364.13	1
4877955	Mrpl3	9.3626e-05	9.3626e-05	3.89212	3.89212	mCG_PR Pros up vs WT Pros	63.4646	103264	11389.8	1
4396505	Mrpl42	0.000883344	0.000883344	2.20065	2.20065	mCG_PR Pros up vs WT Pros	30.5202	374212	85827.9	1
5476168	Mrpl48	0.000898235	0.000898235	2.80935	2.80935	mCG_PR Pros up vs WT Pros	30.3457	124931	28818.4	1
4622254	Mrto4	0.000661532	0.000661532	2.7449	2.7449	mCG_PR Pros up vs WT Pros	33.6744	25291.2	5257.36	1
5566566	Msh2	8.52545e-05	8.52545e-05	2.3672	2.3672	mCG_PR Pros up vs WT Pros	65.3531	127869	13696.1	1
4469448	Msh6	0.00014906	0.00014906	2.38723	2.38723	mCG_PR Pros up vs WT Pros	54.8023	43325.2	5534	1
5469116	Mta2	0.000352088	0.000352088	2.4908	2.4908	mCG_PR Pros up vs WT Pros	41.5319	264546	44588	1
4404097	Mtf1	0.000773608	0.000773608	2.30351	2.30351	mCG_PR Pros up vs WT Pros	31.9348	260593	57121.2	1
4927829	Mtor	0.000119011	0.000119011	4.82804	4.82804	mCG_PR Pros up vs WT Pros	58.8521	68347.4	8129.4	1
5141176	Mtor	0.000672379	0.000672379	2.04126	2.04126	mCG_PR Pros up vs WT Pros	33.49	148811	31104	1
4671650	Mtpn	6.29113e-05	6.29113e-05	2.12498	2.12498	mCG_PR Pros up vs WT Pros	71.8409	65936.6	6424.7	1
4397123	Mycbp2	0.000566801	0.000566801	3.01302	3.01302	mCG_PR Pros up vs WT Pros	35.4707	316333	62427.1	1
4779093	Mynn	0.000926117	0.000926117	2.64367	2.64367	mCG_PR Pros up vs WT Pros	30.0288	60371.6	14073.2	1
4511753	Myst2	0.000296868	0.000296868	2.59245	2.59245	mCG_PR Pros up vs WT Pros	43.9126	135365	21578.2	1
4444441	Naa25	0.000248044	0.000248044	2.30528	2.30528	mCG_PR Pros up vs WT Pros	46.5492	100157	15061.5	1
5487110	Naip2	0.000706491	0.000706491	2.16919	2.16919	mCG_PR Pros up vs WT Pros	32.934	151852	32275.6	1
4506317	Naip5	0.0001917	0.0001917	2.49839	2.49839	mCG_PR Pros up vs WT Pros	50.5748	920993	127474	1
4390072	Naip5	0.000950542	0.000950542	2.44943	2.44943	mCG_PR Pros up vs WT Pros	29.7611	129407	30437.3	1
5152028	Naip6	0.0006093	0.0006093	2.61415	2.61415	mCG_PR Pros up vs WT Pros	34.6205	81388.8	16456.2	1
4792479	Nap1l1	0.000634835	0.000634835	3.10667	3.10667	mCG_PR Pros up vs WT Pros	34.1455	597553	122502	1
5198714	Narg2	2.64738e-06	2.64738e-06	4.37012	4.37012	mCG_PR Pros up vs WT Pros	186.726	75761.2	2840.15	1
5554135	Narg2	3.45017e-05	3.45017e-05	2.97312	2.97312	mCG_PR Pros up vs WT Pros	86.4484	66100.2	5352.34	1
4486379	Narg2	0.000240344	0.000240344	3.99715	3.99715	mCG_PR Pros up vs WT Pros	47.026	59070.9	8792.92	1
4336928	Narg2	0.000329752	0.000329752	3.34943	3.34943	mCG_PR Pros up vs WT Pros	42.4328	95681.4	15784.3	1
4916568	Nbr1	0.000405304	0.000405304	2.86273	2.86273	mCG_PR Pros up vs WT Pros	39.6532	47749.1	8429.17	1
4464641	Ncbp2	0.000363341	0.000363341	2.32229	2.32229	mCG_PR Pros up vs WT Pros	41.1054	24401.5	4155.42	1
4642413	Ncdn	0.000977708	0.000977708	2.53113	2.53113	mCG_PR Pros up vs WT Pros	29.4736	62678.3	14886.1	1
5331400	Nceh1	0.000231911	0.000231911	2.13369	2.13369	mCG_PR Pros up vs WT Pros	47.5714	30749.2	4524.66	1
5193541	Nde1	0.000589558	0.000589558	3.12589	3.12589	mCG_PR Pros up vs WT Pros	35.0056	24143	4827.83	1
4451620	Nfxl1	1.5775e-05	1.5775e-05	4.55023	4.55023	mCG_PR Pros up vs WT Pros	109.658	66858.8	4267.91	1
5344387	Nisch	0.000381474	0.000381474	2.09515	2.09515	mCG_PR Pros up vs WT Pros	40.4527	84424.4	14609	1
5054454	Nisch	0.000649852	0.000649852	2.22827	2.22827	mCG_PR Pros up vs WT Pros	33.8774	33146.7	6849	1
4973760	Noc3l	0.00075698	0.00075698	2.25181	2.25181	mCG_PR Pros up vs WT Pros	32.1716	983464	213985	1
4445998	Noc3l	0.000828522	0.000828522	4.06561	4.06561	mCG_PR Pros up vs WT Pros	31.1967	86313.3	19367.2	1
5407040	Nop58	1.79712e-06	1.79712e-06	3.38961	3.38961	mCG_PR Pros up vs WT Pros	209.306	297345	9944.36	1
5459515	Nop58	8.2614e-05	8.2614e-05	3.17877	3.17877	mCG_PR Pros up vs WT Pros	65.9989	893882	94807.3	1
4319894	Npm3	0.000196466	0.000196466	3.32496	3.32496	mCG_PR Pros up vs WT Pros	50.1782	124499	17368	1
4469180	Nrbf2	0.000522898	0.000522898	2.37015	2.37015	mCG_PR Pros up vs WT Pros	36.4398	50772.2	9753.23	1
4549517	Nrf1	0.000142512	0.000142512	3.30785	3.30785	mCG_PR Pros up vs WT Pros	55.5897	93665.2	11794.6	1
5107906	Nrf1	0.0003521	0.0003521	2.72969	2.72969	mCG_PR Pros up vs WT Pros	41.5314	104422	17600	1
4571251	Nsf	0.000322206	0.000322206	3.97031	3.97031	mCG_PR Pros up vs WT Pros	42.7551	45651.9	7474.27	1
5572835	Nsl1	2.02021e-05	2.02021e-05	4.23505	4.23505	mCG_PR Pros up vs WT Pros	101.754	41512.3	2855.78	1
5433385	Nt5dc2	0.000299024	0.000299024	3.12311	3.12311	mCG_PR Pros up vs WT Pros	43.8093	57685	9217.11	1
4447921	Nudc	5.33401e-07	5.33401e-07	2.46614	2.46614	mCG_PR Pros up vs WT Pros	298.719	3683990	86328.4	1
4661967	Nup107	0.000271041	0.000271041	2.12347	2.12347	mCG_PR Pros up vs WT Pros	45.2312	203445	31485.2	1
4530922	Nup160	0.000263475	0.000263475	2.04532	2.04532	mCG_PR Pros up vs WT Pros	45.6485	97576.7	14963	1
5554378	Nup160	0.000640403	0.000640403	2.31921	2.31921	mCG_PR Pros up vs WT Pros	34.0452	20506.7	4216.37	1
5491332	Nup35	0.000515053	0.000515053	2.49032	2.49032	mCG_PR Pros up vs WT Pros	36.624	25365.3	4848.11	1
5147896	Nup37	0.000139732	0.000139732	2.91868	2.91868	mCG_PR Pros up vs WT Pros	55.9383	35178.6	4402.17	1
4761941	Nup85	0.000225568	0.000225568	2.32401	2.32401	mCG_PR Pros up vs WT Pros	47.9987	163065	23781	1
5081830	Nusap1	0.000253568	0.000253568	2.78442	2.78442	mCG_PR Pros up vs WT Pros	46.2187	111659	16911.2	1
4461153	Nusap1	0.00061909	0.00061909	2.58852	2.58852	mCG_PR Pros up vs WT Pros	34.4354	667405	135670	1
5397420	Nxf1	6.48921e-05	6.48921e-05	3.18994	3.18994	mCG_PR Pros up vs WT Pros	71.153	62302.5	6129.29	1
5413106	Obfc2a	0.000669485	0.000669485	2.11034	2.11034	mCG_PR Pros up vs WT Pros	33.5388	4338420	905485	1
4810556	Ocrl	0.000229217	0.000229217	2.5446	2.5446	mCG_PR Pros up vs WT Pros	47.7511	297310	43583.8	1
4878336	Ocrl	0.000729506	0.000729506	2.79415	2.79415	mCG_PR Pros up vs WT Pros	32.5781	135707	29159.1	1
5254826	Olfr1110	9.04263e-05	9.04263e-05	4.03323	4.03323	mCG_PR Pros up vs WT Pros	64.1598	101881	11115.5	1
4470700	Olfr1404	5.69787e-05	5.69787e-05	10.0103	10.0103	mCG_PR Pros up vs WT Pros	74.0801	992014	93737.7	1
4713215	Ormdl2	5.11708e-05	5.11708e-05	2.19144	2.19144	mCG_PR Pros up vs WT Pros	76.5834	27035.7	2471.16	1
5602609	Osbpl8	6.78196e-06	6.78196e-06	3.31096	3.31096	mCG_PR Pros up vs WT Pros	141.257	550189	27264.6	1
5350215	Osbpl8	0.000275417	0.000275417	3.28633	3.28633	mCG_PR Pros up vs WT Pros	44.9967	551567	85805.5	1
4820793	Osbpl8	0.000640933	0.000640933	2.02606	2.02606	mCG_PR Pros up vs WT Pros	34.0356	124773	25661.7	1
5609899	Pabpc1	0.000477592	0.000477592	2.22942	2.22942	mCG_PR Pros up vs WT Pros	37.5562	7770950	1448410	1
4511163	Pafah1b1	0.000415822	0.000415822	2.98841	2.98841	mCG_PR Pros up vs WT Pros	39.3193	202959	36132.8	1
5282870	Paip2	0.000100761	0.000100761	2.14406	2.14406	mCG_PR Pros up vs WT Pros	62.0188	665355	75098	1
5511356	Parp1	0.000684172	0.000684172	2.87336	2.87336	mCG_PR Pros up vs WT Pros	33.2938	62592.8	13160.1	1
4586955	Parp10	0.000699929	0.000699929	2.13923	2.13923	mCG_PR Pros up vs WT Pros	33.0383	33749	7150.59	1
4849641	Parp6	0.000991823	0.000991823	2.45354	2.45354	mCG_PR Pros up vs WT Pros	29.3282	99373	23718.2	1
4847698	Pcca	0.00060228	0.00060228	2.62682	2.62682	mCG_PR Pros up vs WT Pros	34.7556	51914.6	10455.9	1
5280222	Pcf11	0.000395988	0.000395988	2.32055	2.32055	mCG_PR Pros up vs WT Pros	39.9584	78765.1	13798.2	1
4887986	Pcm1	0.000664365	0.000664365	2.38601	2.38601	mCG_PR Pros up vs WT Pros	33.6259	45099.6	9388.51	1
5475631	Pcmtd1	0.000281436	0.000281436	2.41451	2.41451	mCG_PR Pros up vs WT Pros	44.6818	104278	16336.6	1
5256901	Pcnt	0.000138144	0.000138144	2.46914	2.46914	mCG_PR Pros up vs WT Pros	56.1413	107953	13460.2	1
5259486	Pcnx	9.57942e-05	9.57942e-05	2.812	2.812	mCG_PR Pros up vs WT Pros	63.0107	130248	14469.6	1
4310105	Pdcd10	0.000399397	0.000399397	3.08774	3.08774	mCG_PR Pros up vs WT Pros	39.8456	178815	31413.9	1
5106184	Pdia4	7.31264e-05	7.31264e-05	2.56236	2.56236	mCG_PR Pros up vs WT Pros	68.5584	696686	71133.5	1
4687746	Pdia4	0.000479387	0.000479387	2.30225	2.30225	mCG_PR Pros up vs WT Pros	37.5094	445125	83069.1	1
5051365	Pdia4	0.000498248	0.000498248	2.38586	2.38586	mCG_PR Pros up vs WT Pros	37.031	432665	81786.9	1
5164218	Pdia4	0.000571102	0.000571102	2.31041	2.31041	mCG_PR Pros up vs WT Pros	35.381	645009	127613	1
5110705	Pdia4	0.000664274	0.000664274	2.44163	2.44163	mCG_PR Pros up vs WT Pros	33.6275	415746	86543	1
4898603	Pdpk1	0.000507196	0.000507196	2.93092	2.93092	mCG_PR Pros up vs WT Pros	36.8121	53776.6	10225.9	1
4873416	Pds5b	0.000786218	0.000786218	2.3091	2.3091	mCG_PR Pros up vs WT Pros	31.7594	2298610	506630	1
5122265	Pgd	0.000310114	0.000310114	2.67661	2.67661	mCG_PR Pros up vs WT Pros	43.2923	300425	48576.1	1
4495899	Pgk1	0.00052094	0.00052094	2.90961	2.90961	mCG_PR Pros up vs WT Pros	36.4854	90253.2	17315.8	1
4329098	Phf12	0.000651703	0.000651703	2.3711	2.3711	mCG_PR Pros up vs WT Pros	33.845	47350	9793.19	1
4723024	Phf6	0.0003308	0.0003308	3.34633	3.34633	mCG_PR Pros up vs WT Pros	42.3888	118032	19491.6	1
5025367	Phip	0.000105714	0.000105714	2.00833	2.00833	mCG_PR Pros up vs WT Pros	61.0905	359006	41136.3	1
5440201	Phip	0.000263782	0.000263782	2.27283	2.27283	mCG_PR Pros up vs WT Pros	45.6312	386485	59288.2	1
5586030	Phip	0.000528729	0.000528729	2.70863	2.70863	mCG_PR Pros up vs WT Pros	36.3051	233281	44979	1
4892266	Phtf1	0.000196239	0.000196239	2.92885	2.92885	mCG_PR Pros up vs WT Pros	50.1968	216857	30240.9	1
5386089	Pias1	0.000709409	0.000709409	2.07237	2.07237	mCG_PR Pros up vs WT Pros	32.8881	93632.7	19929.1	1
4346657	Pigk	0.000177997	0.000177997	2.49105	2.49105	mCG_PR Pros up vs WT Pros	51.7896	208543	28187.1	1
5060870	Pigk	0.00035055	0.00035055	3.22569	3.22569	mCG_PR Pros up vs WT Pros	41.5915	63897.7	10754.2	1
5595858	Pigk	0.000620726	0.000620726	2.40531	2.40531	mCG_PR Pros up vs WT Pros	34.4048	99190	20181.2	1
4830519	Pigm	0.00039941	0.00039941	2.95003	2.95003	mCG_PR Pros up vs WT Pros	39.8452	200820	35279.9	1
4417813	Pign	0.000392337	0.000392337	2.8768	2.8768	mCG_PR Pros up vs WT Pros	40.0805	41054.4	7170.1	1
4808447	Pign	0.000781889	0.000781889	2.44425	2.44425	mCG_PR Pros up vs WT Pros	31.8192	26840	5904.6	1
4651449	Pilra	0.000478218	0.000478218	0.452706	-2.20894	mCG_PR Pros down vs WT Pros	37.5399	1404770	261945	1
5358354	Pitrm1	0.000245868	0.000245868	2.06724	2.06724	mCG_PR Pros up vs WT Pros	46.682	51009.8	7648.95	1
5119728	Pitrm1	0.000631696	0.000631696	3.29324	3.29324	mCG_PR Pros up vs WT Pros	34.2025	42608.4	8720.37	1
4369983	Pitrm1	0.000724282	0.000724282	2.48563	2.48563	mCG_PR Pros up vs WT Pros	32.6576	93682.9	20080.5	1
4959522	Pmf1	0.000125557	0.000125557	2.09584	2.09584	mCG_PR Pros up vs WT Pros	57.8652	100841	12198.9	1
5249312	Pole2	0.000421558	0.000421558	2.37396	2.37396	mCG_PR Pros up vs WT Pros	39.1418	241410	43173.1	1
4625040	Pole2	0.000918406	0.000918406	2.75788	2.75788	mCG_PR Pros up vs WT Pros	30.1152	185760	43178.2	1
5488389	Polr1a	0.000501146	0.000501146	2.11236	2.11236	mCG_PR Pros up vs WT Pros	36.9596	26268.4	4975.13	1
5275803	Polr2g	0.000139729	0.000139729	2.3307	2.3307	mCG_PR Pros up vs WT Pros	55.9386	217837	27259.4	1
5438849	Polr3gl	3.10688e-05	3.10688e-05	2.13255	2.13255	mCG_PR Pros up vs WT Pros	89.264	20006.7	1568.91	1
4379681	Pop4	0.000357404	0.000357404	2.56263	2.56263	mCG_PR Pros up vs WT Pros	41.3282	49950.6	8460.42	1
4802194	Pot1a	0.000206595	0.000206595	2.52098	2.52098	mCG_PR Pros up vs WT Pros	49.375	55705.6	7897.5	1
5095767	Ppan	9.92005e-05	9.92005e-05	3.20215	3.20215	mCG_PR Pros up vs WT Pros	62.3236	39797.3	4469.91	1
4511887	Ppp2r1a	0.000313691	0.000313691	2.26738	2.26738	mCG_PR Pros up vs WT Pros	43.1306	63551.7	10314.3	1
4516919	Ppp2r4	5.37546e-05	5.37546e-05	2.09361	2.09361	mCG_PR Pros up vs WT Pros	75.4268	62118.5	5764.92	1
5325257	Ppp2r5e	8.23379e-05	8.23379e-05	3.48841	3.48841	mCG_PR Pros up vs WT Pros	66.0679	89993.3	9534.93	1
5297870	Ppp2r5e	0.000371634	0.000371634	2.33865	2.33865	mCG_PR Pros up vs WT Pros	40.8018	75837.4	13010.8	1
4728474	Ppp6r1	0.000945507	0.000945507	2.27747	2.27747	mCG_PR Pros up vs WT Pros	29.8155	140781	33052	1
4992369	Prc1	0.000451865	0.000451865	3.51471	3.51471	mCG_PR Pros up vs WT Pros	38.2527	43245.9	7913.71	1
5230347	Prdx1	0.000858077	0.000858077	2.06411	2.06411	mCG_PR Pros up vs WT Pros	30.8251	94781.6	21523.8	1
5137400	Prelid1	0.000260492	0.000260492	2.29531	2.29531	mCG_PR Pros up vs WT Pros	45.8172	584351	89277.8	1
4895053	Prepl	0.000480912	0.000480912	2.51293	2.51293	mCG_PR Pros up vs WT Pros	37.4698	42832.4	8001.82	1
4886306	Prkar2b	0.00046319	0.00046319	2.15622	2.15622	mCG_PR Pros up vs WT Pros	37.94	42780.7	7893.12	1
4348196	Prkcsh	1.68168e-07	1.68168e-07	3.21937	3.21937	mCG_PR Pros up vs WT Pros	417.852	48529	812.973	1
5244039	Prkdc	4.21303e-05	4.21303e-05	2.4044	2.4044	mCG_PR Pros up vs WT Pros	81.31	32671.4	2812.69	1
4859719	Prkdc	0.000401099	0.000401099	3.55913	3.55913	mCG_PR Pros up vs WT Pros	39.7898	75823	13339.1	1
5083407	Prkdc	0.000763466	0.000763466	2.35581	2.35581	mCG_PR Pros up vs WT Pros	32.0784	43927.7	9585.68	1
4892858	Prmt5	0.000292129	0.000292129	3.07394	3.07394	mCG_PR Pros up vs WT Pros	44.1433	47307.7	7501.79	1
5492806	Prpf3	6.4845e-06	6.4845e-06	4.72323	4.72323	mCG_PR Pros up vs WT Pros	143.159	796352	38939	1
4459253	Prpf3	7.37573e-05	7.37573e-05	2.8027	2.8027	mCG_PR Pros up vs WT Pros	68.3752	1621040	165956	1
5323008	Prpf38a	0.000123791	0.000123791	2.23483	2.23483	mCG_PR Pros up vs WT Pros	58.1248	428704	51629	1
4520752	Prpf38a	0.00027623	0.00027623	2.91437	2.91437	mCG_PR Pros up vs WT Pros	44.9537	798707	124371	1
4499769	Prpf39	0.000202096	0.000202096	3.79912	3.79912	mCG_PR Pros up vs WT Pros	49.7254	36353.1	5117.54	1
5125417	Prpf4	0.00048203	0.00048203	2.14475	2.14475	mCG_PR Pros up vs WT Pros	37.4409	76949.2	14386.5	1
5342339	Prpf40a	1.36926e-05	1.36926e-05	2.43708	2.43708	mCG_PR Pros up vs WT Pros	114.44	52367.7	3203.2	1
5197905	Prpf8	0.000561243	0.000561243	2.32208	2.32208	mCG_PR Pros up vs WT Pros	35.588	68400.1	13454	1
5193079	Prr11	0.000377765	0.000377765	2.64997	2.64997	mCG_PR Pros up vs WT Pros	40.5829	109515	18889.9	1
5465609	Psmc4	0.000234987	0.000234987	2.47366	2.47366	mCG_PR Pros up vs WT Pros	47.3696	584167	86324.7	1
5486198	Psmc6	7.22352e-05	7.22352e-05	2.84632	2.84632	mCG_PR Pros up vs WT Pros	68.8207	785264	79872	1
5120554	Psmc6	0.000270171	0.000270171	3.19221	3.19221	mCG_PR Pros up vs WT Pros	45.2785	201054	31082.8	1
5237724	Psmc6	0.00058505	0.00058505	2.11002	2.11002	mCG_PR Pros up vs WT Pros	35.0959	993595	198176	1
4939478	Psmd14	4.38694e-05	4.38694e-05	2.22703	2.22703	mCG_PR Pros up vs WT Pros	80.3048	82772.8	7215.14	1
4527170	Psmd8	3.08464e-05	3.08464e-05	3.24695	3.24695	mCG_PR Pros up vs WT Pros	89.46	147784	11563.7	1
5298118	Psme4	0.000730821	0.000730821	2.13383	2.13383	mCG_PR Pros up vs WT Pros	32.5582	39607.7	8515.64	1
4883651	Ptprs	0.000119906	0.000119906	2.3891	2.3891	mCG_PR Pros up vs WT Pros	58.7131	491566	58606.3	1
5094091	Ptprs	0.000192398	0.000192398	2.54745	2.54745	mCG_PR Pros up vs WT Pros	50.516	49915.1	6916.73	1
5403309	Pum2	0.000409466	0.000409466	2.63912	2.63912	mCG_PR Pros up vs WT Pros	39.5197	101158	17917.7	1
4444579	Pum2	0.000536136	0.000536136	2.48229	2.48229	mCG_PR Pros up vs WT Pros	36.1369	81819	15849	1
5108040	Pum2	0.000834478	0.000834478	2.80993	2.80993	mCG_PR Pros up vs WT Pros	31.1205	190003	42737.9	1
4910119	Pygb	0.000871474	0.000871474	2.67115	2.67115	mCG_PR Pros up vs WT Pros	30.662	68785.5	15703.4	1
4386954	Qrich1	0.000629119	0.000629119	2.69872	2.69872	mCG_PR Pros up vs WT Pros	34.2496	1043550	213283	1
4337978	Qrich1	0.00085893	0.00085893	3.09427	3.09427	mCG_PR Pros up vs WT Pros	30.8146	452057	102692	1
4860697	Rab18	0.000475183	0.000475183	2.96483	2.96483	mCG_PR Pros up vs WT Pros	37.6194	32406.3	6029.98	1
4518851	Rab18	0.000912842	0.000912842	3.13984	3.13984	mCG_PR Pros up vs WT Pros	30.1781	93321.6	21646.5	1
5300162	Rab3gap2	0.000826732	0.000826732	2.01877	2.01877	mCG_PR Pros up vs WT Pros	31.2198	331731	74379.7	1
4529794	Rad17	5.36268e-05	5.36268e-05	2.42186	2.42186	mCG_PR Pros up vs WT Pros	75.4823	1044040	96821.5	1
4393293	Rad17	0.000752694	0.000752694	2.7607	2.7607	mCG_PR Pros up vs WT Pros	32.2338	312291	67818.1	1
5356804	Rad18	8.94059e-05	8.94059e-05	4.57765	4.57765	mCG_PR Pros up vs WT Pros	64.3882	158517	17233.3	1
5611531	Rad21	0.000296043	0.000296043	2.72675	2.72675	mCG_PR Pros up vs WT Pros	43.9524	55250.4	8799.36	1
4927383	Rad23b	0.000701061	0.000701061	2.59429	2.59429	mCG_PR Pros up vs WT Pros	33.0202	124017	26290.6	1
4373611	Rad50	0.000894441	0.000894441	2.49613	2.49613	mCG_PR Pros up vs WT Pros	30.3898	442846	102006	1
5538680	Rad50	0.000998831	0.000998831	2.02543	2.02543	mCG_PR Pros up vs WT Pros	29.257	165884	39689.3	1
5289810	Ralbp1	4.45504e-05	4.45504e-05	2.1024	2.1024	mCG_PR Pros up vs WT Pros	79.925	266960	23380.9	1
5116343	Rars	0.000703555	0.000703555	2.51201	2.51201	mCG_PR Pros up vs WT Pros	32.9805	48049.4	10198.3	1
5159114	Rasa1	0.00023013	0.00023013	2.38993	2.38993	mCG_PR Pros up vs WT Pros	47.6899	272342	39974.8	1
4779782	Rasa1	0.000356594	0.000356594	2.65389	2.65389	mCG_PR Pros up vs WT Pros	41.359	44905.5	7600.24	1
5152452	Raver1	0.000361381	0.000361381	2.25335	2.25335	mCG_PR Pros up vs WT Pros	41.1784	599218	101862	1
5162903	Rb1	0.000951693	0.000951693	2.14847	2.14847	mCG_PR Pros up vs WT Pros	29.7487	82521.3	19417.6	1
4518556	Rbbp4	0.000165394	0.000165394	2.98369	2.98369	mCG_PR Pros up vs WT Pros	53.0181	126512	16703.5	1
4723863	Rbbp4	0.000444552	0.000444552	4.39833	4.39833	mCG_PR Pros up vs WT Pros	38.4601	60867.4	11078.3	1
5593556	Rbbp4	0.000657929	0.000657929	2.40604	2.40604	mCG_PR Pros up vs WT Pros	33.7366	942327	195523	1
4698426	Rbbp4	0.000785745	0.000785745	2.24572	2.24572	mCG_PR Pros up vs WT Pros	31.7659	573733	126429	1
4709790	Rbbp4	0.000967706	0.000967706	2.8066	2.8066	mCG_PR Pros up vs WT Pros	29.5782	187889	44466	1
5602853	Rbm12b	4.7234e-05	4.7234e-05	3.95858	3.95858	mCG_PR Pros up vs WT Pros	78.4981	56974.7	5080.68	1
4501474	Rbm12b	0.0007703	0.0007703	2.92822	2.92822	mCG_PR Pros up vs WT Pros	31.9814	132568	29016.2	1
4693067	Rbm12b	0.00099928	0.00099928	2.90307	2.90307	mCG_PR Pros up vs WT Pros	29.2525	133666	31985.7	1
4379182	Rbm28	0.000190945	0.000190945	3.09569	3.09569	mCG_PR Pros up vs WT Pros	50.6388	347010	47968.5	1
5127400	Rbm39	5.08489e-05	5.08489e-05	2.80817	2.80817	mCG_PR Pros up vs WT Pros	76.7327	734548	67009.6	1
5085382	Rbpj	0.000831167	0.000831167	2.21921	2.21921	mCG_PR Pros up vs WT Pros	31.1628	147995	33243.6	1
5540721	Rdm1	0.000490153	0.000490153	2.87906	2.87906	mCG_PR Pros up vs WT Pros	37.2334	546195	102686	1
5430909	Rdx	0.000349083	0.000349083	2.21263	2.21263	mCG_PR Pros up vs WT Pros	41.6487	485279	81562	1
5183875	Rdx	0.000799571	0.000799571	2.07908	2.07908	mCG_PR Pros up vs WT Pros	31.5777	397081	88023.2	1
5043094	Rev3l	0.000611854	0.000611854	2.21387	2.21387	mCG_PR Pros up vs WT Pros	34.5718	130143	26350.9	1
4440293	Rev3l	0.000782216	0.000782216	3.16977	3.16977	mCG_PR Pros up vs WT Pros	31.8147	83577.1	18389	1
4605381	Rev3l	0.00096551	0.00096551	2.30652	2.30652	mCG_PR Pros up vs WT Pros	29.6014	34935.8	8261.47	1
5591751	Rfc1	1.66952e-05	1.66952e-05	2.90438	2.90438	mCG_PR Pros up vs WT Pros	107.797	102241	6639.22	1
4555907	Rfc1	0.000495247	0.000495247	2.04034	2.04034	mCG_PR Pros up vs WT Pros	37.1056	726281	137014	1
5233615	Rint1	0.00035522	0.00035522	4.94115	4.94115	mCG_PR Pros up vs WT Pros	41.4114	69440.5	11737.9	1
4991598	Rint1	0.000394966	0.000394966	3.40314	3.40314	mCG_PR Pros up vs WT Pros	39.9924	33774.8	5911.72	1
5086257	Rint1	0.000535855	0.000535855	3.37547	3.37547	mCG_PR Pros up vs WT Pros	36.1432	24428.5	4731.17	1
5577609	Rint1	0.000688755	0.000688755	2.12001	2.12001	mCG_PR Pros up vs WT Pros	33.2187	46222.5	9740.22	1
5569136	Rnasen	0.000153289	0.000153289	3.4327	3.4327	mCG_PR Pros up vs WT Pros	54.317	64396.8	8299	1
4920669	Rnf111	0.000199902	0.000199902	3.03668	3.03668	mCG_PR Pros up vs WT Pros	49.9	40310.3	5654.76	1
5007015	Rnf20	0.000687127	0.000687127	2.2933	2.2933	mCG_PR Pros up vs WT Pros	33.2453	279961	58947.4	1
5007114	Rpl4	0.000443799	0.000443799	2.92057	2.92057	mCG_PR Pros up vs WT Pros	38.4817	3195450	581267	1
5058693	Rpl5	0.000365604	0.000365604	2.53371	2.53371	mCG_PR Pros up vs WT Pros	41.0216	559774	95520.8	1
4577298	Rpl7l1	0.000145767	0.000145767	2.4564	2.4564	mCG_PR Pros up vs WT Pros	55.1926	483226	61286.9	1
4332692	Rpl7l1	0.000508957	0.000508957	2.31383	2.31383	mCG_PR Pros up vs WT Pros	36.7696	215146	40958.3	1
5296667	Rrp1b	0.000664598	0.000664598	2.43364	2.43364	mCG_PR Pros up vs WT Pros	33.6219	30374.5	6323.89	1
4799333	Rsrc2	0.000590513	0.000590513	2.55046	2.55046	mCG_PR Pros up vs WT Pros	34.9866	108258	21659.8	1
5596606	Rtn4ip1	0.000875417	0.000875417	3.31233	3.31233	mCG_PR Pros up vs WT Pros	30.6146	142885	32670.6	1
5454218	Rttn	0.000334349	0.000334349	3.67591	3.67591	mCG_PR Pros up vs WT Pros	42.2411	456883	75712.5	1
4595283	Sacm1l	0.000667793	0.000667793	2.28001	2.28001	mCG_PR Pros up vs WT Pros	33.5675	78179	16303.1	1
4947859	Sap30bp	0.000342345	0.000342345	2.11746	2.11746	mCG_PR Pros up vs WT Pros	41.9155	116346	19430.1	1
4476296	Scfd1	0.000787961	0.000787961	2.46751	2.46751	mCG_PR Pros up vs WT Pros	31.7355	72059.2	15894.3	1
5438220	Scfd1	0.000961597	0.000961597	2.25171	2.25171	mCG_PR Pros up vs WT Pros	29.6428	48990.1	11568.8	1
4422784	Scfd1	0.000975851	0.000975851	2.01225	2.01225	mCG_PR Pros up vs WT Pros	29.4929	66874.2	15872.3	1
5302929	Sdccag1	0.000759335	0.000759335	3.01996	3.01996	mCG_PR Pros up vs WT Pros	32.1377	38361.8	8355.68	1
5026995	Sec24c	0.000439856	0.000439856	2.11613	2.11613	mCG_PR Pros up vs WT Pros	38.5956	620051	112457	1
5369451	Sephs1	0.000990896	0.000990896	3.00994	3.00994	mCG_PR Pros up vs WT Pros	29.3377	105918	25272.1	1
5400457	Serbp1	0.000984332	0.000984332	2.01444	2.01444	mCG_PR Pros up vs WT Pros	29.405	120606	28710.9	1
5089049	Serinc4	0.00072234	0.00072234	2.85921	2.85921	mCG_PR Pros up vs WT Pros	32.6874	158107	33858.6	1
5328936	Setd3	0.000466811	0.000466811	2.28015	2.28015	mCG_PR Pros up vs WT Pros	37.8421	260620	48209.3	1
4396699	Sf1	0.000632549	0.000632549	2.1271	2.1271	mCG_PR Pros up vs WT Pros	34.187	1117270	228768	1
4356710	Sfxn1	0.000742432	0.000742432	2.3778	2.3778	mCG_PR Pros up vs WT Pros	32.3844	109692	23710.2	1
5129644	Sh3gl1	5.67344e-06	5.67344e-06	3.63779	3.63779	mCG_PR Pros up vs WT Pros	148.971	104948	4931.41	1
5317790	Shmt2	0.000880814	0.000880814	2.86413	2.86413	mCG_PR Pros up vs WT Pros	30.5502	231938	53144.3	1
4728082	Shprh	0.000540301	0.000540301	2.3165	2.3165	mCG_PR Pros up vs WT Pros	36.0435	89619.6	17405	1
5042572	Sin3a	3.76241e-05	3.76241e-05	2.25913	2.25913	mCG_PR Pros up vs WT Pros	84.1838	247485	20578.8	1
4611630	Sin3a	0.000154538	0.000154538	2.15964	2.15964	mCG_PR Pros up vs WT Pros	54.1771	213761	27619.2	1
4658119	Sin3a	0.000467267	0.000467267	2.44432	2.44432	mCG_PR Pros up vs WT Pros	37.8298	298247	55187.4	1
4577607	Sin3a	0.000689001	0.000689001	2.22438	2.22438	mCG_PR Pros up vs WT Pros	33.2147	249733	52631.3	1
4546523	Siva1	0.000821658	0.000821658	3.03936	3.03936	mCG_PR Pros up vs WT Pros	31.2855	128275	28701.1	1
4586563	Skp2	0.000258715	0.000258715	2.23301	2.23301	mCG_PR Pros up vs WT Pros	45.9189	32527.2	4958.53	1
4323638	Slc25a35	0.000542913	0.000542913	11.0209	11.0209	mCG_PR Pros up vs WT Pros	35.9855	41586.5	8089.53	1
5510582	Slc25a44	0.000321809	0.000321809	2.3136	2.3136	mCG_PR Pros up vs WT Pros	42.7723	39345.4	6439.16	1
4801496	Slc30a5	0.000866278	0.000866278	3.32203	3.32203	mCG_PR Pros up vs WT Pros	30.7248	141013	32126.9	1
4491892	Slc38a2	0.000905367	0.000905367	2.14377	2.14377	mCG_PR Pros up vs WT Pros	30.2634	1317640	304772	1
4841390	Slc44a2	0.000346715	0.000346715	2.44865	2.44865	mCG_PR Pros up vs WT Pros	41.7417	49564.3	8311.83	1
4761002	Slfn10-ps	0.000119641	0.000119641	2.57624	2.57624	mCG_PR Pros up vs WT Pros	58.7542	209694	24983	1
4947801	Slfn8	0.000271765	0.000271765	2.31348	2.31348	mCG_PR Pros up vs WT Pros	45.1921	156950	24310.7	1
4447960	Slmo2	0.000832954	0.000832954	2.04217	2.04217	mCG_PR Pros up vs WT Pros	31.1399	47259.5	10623.6	1
5031188	Smad5	0.000698704	0.000698704	2.25454	2.25454	mCG_PR Pros up vs WT Pros	33.0579	119934	25396	1
5186186	Smarcad1	0.000724876	0.000724876	2.77295	2.77295	mCG_PR Pros up vs WT Pros	32.6485	71927.5	15421.6	1
4887098	Smarcc1	5.87016e-05	5.87016e-05	2.37488	2.37488	mCG_PR Pros up vs WT Pros	73.4	3038160	289743	1
5425644	Smarcc1	0.000110602	0.000110602	2.88039	2.88039	mCG_PR Pros up vs WT Pros	60.2276	7785240	904845	1
4549160	Smarcc2	0.000229708	0.000229708	2.01445	2.01445	mCG_PR Pros up vs WT Pros	47.7181	417764	61283.9	1
4620448	Smc1a	5.98989e-05	5.98989e-05	2.33826	2.33826	mCG_PR Pros up vs WT Pros	72.9423	825571	79227	1
5272882	Smc2	0.000293775	0.000293775	2.20301	2.20301	mCG_PR Pros up vs WT Pros	44.0626	27183.4	4318.48	1
4341701	Smchd1	0.000181414	0.000181414	2.75317	2.75317	mCG_PR Pros up vs WT Pros	51.4757	96959.3	13185.1	1
4982265	Smchd1	0.00042823	0.00042823	2.35473	2.35473	mCG_PR Pros up vs WT Pros	38.9391	312847	56239.8	1
5033611	Smchd1	0.000604376	0.000604376	2.72124	2.72124	mCG_PR Pros up vs WT Pros	34.715	121813	24562.6	1
4814273	Smek1	1.93973e-05	1.93973e-05	2.44353	2.44353	mCG_PR Pros up vs WT Pros	103.015	120837	8211.04	1
4782074	Smek1	0.000903908	0.000903908	2.28686	2.28686	mCG_PR Pros up vs WT Pros	30.2802	83001.9	19187.9	1
5365546	Smg7	0.000614819	0.000614819	2.28524	2.28524	mCG_PR Pros up vs WT Pros	34.5156	25118.5	5094.2	1
5060089	Snd1	1.8555e-05	1.8555e-05	3.33691	3.33691	mCG_PR Pros up vs WT Pros	104.409	124449	8343.59	1
4867161	Snd1	0.000104569	0.000104569	2.72627	2.72627	mCG_PR Pros up vs WT Pros	61.3001	862000	98433.7	1
4468683	Snd1	0.000331215	0.000331215	2.76093	2.76093	mCG_PR Pros up vs WT Pros	42.3714	3072310	507563	1
4622145	Snrnp70	0.000102772	0.000102772	2.06312	2.06312	mCG_PR Pros up vs WT Pros	61.635	1032820	117300	1
5452378	Snrnp70	0.000950213	0.000950213	2.28518	2.28518	mCG_PR Pros up vs WT Pros	29.7646	3303070	776812	1
5303952	Son	0.000803581	0.000803581	2.81024	2.81024	mCG_PR Pros up vs WT Pros	31.5239	244354	54259.8	1
5536589	Sp3	0.00095341	0.00095341	2.80008	2.80008	mCG_PR Pros up vs WT Pros	29.7302	144496	34021.7	1
5522714	Spcs3	0.00025233	0.00025233	2.02729	2.02729	mCG_PR Pros up vs WT Pros	46.2919	1894750	286513	1
4350077	Spn	3.75947e-06	3.75947e-06	2.72614	2.72614	mCG_PR Pros up vs WT Pros	168.331	58214.9	2420.85	1
4899811	Spn	4.17062e-06	4.17062e-06	3.73286	3.73286	mCG_PR Pros up vs WT Pros	163.232	173648	7446.67	1
4643351	Spnb2	4.43847e-05	4.43847e-05	2.8048	2.8048	mCG_PR Pros up vs WT Pros	80.0167	157201	13752.2	1
4706960	Spop	0.000637434	0.000637434	2.2618	2.2618	mCG_PR Pros up vs WT Pros	34.0985	2784160	571554	1
5157253	Srp14	0.000262723	0.000262723	2.43833	2.43833	mCG_PR Pros up vs WT Pros	45.6908	247799	37963.8	1
5409565	Srsf1	0.000373461	0.000373461	2.39254	2.39254	mCG_PR Pros up vs WT Pros	40.7361	121078	20805.8	1
5128858	Srsf5	0.000810909	0.000810909	3.07281	3.07281	mCG_PR Pros up vs WT Pros	31.4264	4407410	981718	1
4806947	Srsf7	9.02382e-05	9.02382e-05	3.35896	3.35896	mCG_PR Pros up vs WT Pros	64.2017	111795	12189.1	1
5499277	St13	0.000328776	0.000328776	2.12636	2.12636	mCG_PR Pros up vs WT Pros	42.474	2334280	384705	1
5502806	St13	0.000428646	0.000428646	2.50526	2.50526	mCG_PR Pros up vs WT Pros	38.9266	581272	104527	1
4553689	St13	0.000795801	0.000795801	2.4739	2.4739	mCG_PR Pros up vs WT Pros	31.6286	115080	25469.3	1
4532647	Stag1	0.000666097	0.000666097	2.7807	2.7807	mCG_PR Pros up vs WT Pros	33.5964	613628	127853	1
5194585	Stam	0.000864547	0.000864547	2.60198	2.60198	mCG_PR Pros up vs WT Pros	30.7459	27618.6	6288.01	1
5361140	Stambp	0.000939712	0.000939712	2.14877	2.14877	mCG_PR Pros up vs WT Pros	29.8787	35705.1	8365.03	1
4426870	Stap1	0.000360245	0.000360245	2.08819	2.08819	mCG_PR Pros up vs WT Pros	41.221	950013	161328	1
4794237	Stat1	0.000146576	0.000146576	2.10538	2.10538	mCG_PR Pros up vs WT Pros	55.0956	6959340	884197	1
5583627	Stat1	0.00019739	0.00019739	2.31472	2.31472	mCG_PR Pros up vs WT Pros	50.1028	1161050	162213	1
5482117	Stat5b	0.000228031	0.000228031	2.09975	2.09975	mCG_PR Pros up vs WT Pros	47.831	101742	14889.9	1
5187927	Stoml2	0.000993359	0.000993359	2.03457	2.03457	mCG_PR Pros up vs WT Pros	29.3125	19820.3	4733.2	1
4577011	Strbp	0.000984747	0.000984747	2.2751	2.2751	mCG_PR Pros up vs WT Pros	29.4007	127186	30281.7	1
5440552	Stt3a	0.000661372	0.000661372	2.24819	2.24819	mCG_PR Pros up vs WT Pros	33.6772	50866.6	10572.9	1
5472562	Stx2	7.82765e-05	7.82765e-05	2.78708	2.78708	mCG_PR Pros up vs WT Pros	67.1195	54648.4	5699.37	1
5369323	Stx4a	0.000715071	0.000715071	2.10687	2.10687	mCG_PR Pros up vs WT Pros	32.7996	229185	48912	1
4650061	Supt16h	0.000430965	0.000430965	3.42018	3.42018	mCG_PR Pros up vs WT Pros	38.8573	55332.3	9967.93	1
4355869	Supt5h	0.000211633	0.000211633	2.0712	2.0712	mCG_PR Pros up vs WT Pros	48.9942	62159.7	8881.01	1
4689686	Supt6h	0.00093578	0.00093578	2.12739	2.12739	mCG_PR Pros up vs WT Pros	29.9218	71144.3	16643.7	1
5253290	Surf4	0.000422709	0.000422709	2.56763	2.56763	mCG_PR Pros up vs WT Pros	39.1065	698923	125106	1
4398562	Suz12	0.000776467	0.000776467	2.09369	2.09369	mCG_PR Pros up vs WT Pros	31.8947	251454	55187.2	1
5269202	Syncrip	0.000157063	0.000157063	3.06227	3.06227	mCG_PR Pros up vs WT Pros	53.8983	122232	15874.7	1
5476290	Synrg	0.000267898	0.000267898	2.17042	2.17042	mCG_PR Pros up vs WT Pros	45.4027	24435.7	3767.4	1
5257633	Sypl	0.000245904	0.000245904	3.121	3.121	mCG_PR Pros up vs WT Pros	46.6798	164967	24738.1	1
4439918	Syvn1	0.000403388	0.000403388	2.0509	2.0509	mCG_PR Pros up vs WT Pros	39.7152	41306.7	7280.5	1
4576767	Syvn1	0.000741581	0.000741581	2.54984	2.54984	mCG_PR Pros up vs WT Pros	32.3971	176145	38059.4	1
5060223	Tacc1	0.000161486	0.000161486	2.23924	2.23924	mCG_PR Pros up vs WT Pros	53.4237	89616.3	11742.3	1
5460104	Taf7	3.70501e-05	3.70501e-05	3.47395	3.47395	mCG_PR Pros up vs WT Pros	84.5816	394346	32636.2	1
5408209	Taldo1	0.000555068	0.000555068	2.02095	2.02095	mCG_PR Pros up vs WT Pros	35.72	141172	27665.3	1
4403199	Taok1	4.56394e-05	4.56394e-05	3.11782	3.11782	mCG_PR Pros up vs WT Pros	79.3329	180397	15917.5	1
4577634	Tapbp	6.3259e-05	6.3259e-05	2.61414	2.61414	mCG_PR Pros up vs WT Pros	71.7182	39814.5	3886.06	1
4541749	Tardbp	0.000307204	0.000307204	2.5997	2.5997	mCG_PR Pros up vs WT Pros	43.4256	125307	20198.9	1
4981025	Tardbp	0.000608738	0.000608738	2.49691	2.49691	mCG_PR Pros up vs WT Pros	34.6312	2375410	480142	1
4807517	Tax1bp1	0.000800656	0.000800656	2.83659	2.83659	mCG_PR Pros up vs WT Pros	31.5631	82872.8	18379.4	1
5500783	Tbc1d8b	0.000245258	0.000245258	2.6184	2.6184	mCG_PR Pros up vs WT Pros	46.7195	50343.1	7542.93	1
5032910	Tbcd	0.000109085	0.000109085	2.30024	2.30024	mCG_PR Pros up vs WT Pros	60.4901	54667.5	6326.2	1
4385828	Tdp2	8.10182e-05	8.10182e-05	4.27993	4.27993	mCG_PR Pros up vs WT Pros	66.4022	241868	25497.3	1
5339884	Tdrd3	7.82042e-05	7.82042e-05	3.22565	3.22565	mCG_PR Pros up vs WT Pros	67.1388	652026	67981.2	1
5134480	Tdrd3	0.000240148	0.000240148	2.52969	2.52969	mCG_PR Pros up vs WT Pros	47.0384	133821	19914.5	1
5256245	Tex9	0.000196005	0.000196005	5.69245	5.69245	mCG_PR Pros up vs WT Pros	50.216	150654	21000.8	1
5372454	Tex9	0.000849765	0.000849765	2.32034	2.32034	mCG_PR Pros up vs WT Pros	30.9279	1159610	262459	1
4497495	Tfdp1	0.000866168	0.000866168	2.15884	2.15884	mCG_PR Pros up vs WT Pros	30.7262	607918	138495	1
4499831	Tgds	7.27935e-05	7.27935e-05	2.65492	2.65492	mCG_PR Pros up vs WT Pros	68.6559	42275.7	4310.33	1
4714473	Th1l	0.000825978	0.000825978	2.11898	2.11898	mCG_PR Pros up vs WT Pros	31.2295	52972.7	11873.7	1
5036308	Tial1	0.000327517	0.000327517	2.47113	2.47113	mCG_PR Pros up vs WT Pros	42.5273	3508450	577492	1
4561834	Tial1	0.000452161	0.000452161	2.50478	2.50478	mCG_PR Pros up vs WT Pros	38.2444	2020330	369788	1
4555359	Timm17a	0.000771597	0.000771597	2.13122	2.13122	mCG_PR Pros up vs WT Pros	31.9631	200032	43807.6	1
5365085	Tipin	0.000345321	0.000345321	2.02948	2.02948	mCG_PR Pros up vs WT Pros	41.7969	523825	87728.5	1
5599331	Tle2	0.000772343	0.000772343	0.491331	-2.03529	mCG_PR Pros down vs WT Pros	31.9525	16695.9	3657.66	1
5227515	Tm9sf3	0.000408448	0.000408448	2.37617	2.37617	mCG_PR Pros up vs WT Pros	39.5522	390312	69077.9	1
4965940	Tmco7	0.000290171	0.000290171	2.34369	2.34369	mCG_PR Pros up vs WT Pros	44.24	51656	8173.42	1
5523944	Tmem106b	4.83875e-05	4.83875e-05	2.42248	2.42248	mCG_PR Pros up vs WT Pros	77.9164	86151.9	7739.88	1
4731220	Tmem168	0.000456383	0.000456383	2.13614	2.13614	mCG_PR Pros up vs WT Pros	38.1268	127356	23382.2	1
5557480	Tmem18	0.000985466	0.000985466	3.79066	3.79066	mCG_PR Pros up vs WT Pros	29.3933	67641	16108.7	1
4515113	Tmem184c	0.000268263	0.000268263	2.41674	2.41674	mCG_PR Pros up vs WT Pros	45.3827	148418	22892.5	1
5531148	Tmem184c	0.0003466	0.0003466	2.16392	2.16392	mCG_PR Pros up vs WT Pros	41.7463	40458.4	6784.04	1
5114358	Tmem33	0.000829083	0.000829083	2.18478	2.18478	mCG_PR Pros up vs WT Pros	31.1895	62523.3	14032.4	1
5382832	Tmem69	0.000857223	0.000857223	2.42232	2.42232	mCG_PR Pros up vs WT Pros	30.8356	38300.9	8694.71	1
4385686	Tmpo	6.07843e-05	6.07843e-05	2.62106	2.62106	mCG_PR Pros up vs WT Pros	72.6113	207880	20040.4	1
5370432	Tnip1	0.000849139	0.000849139	2.12003	2.12003	mCG_PR Pros up vs WT Pros	30.9357	29384.3	6648.96	1
5302017	Tnpo2	0.000135802	0.000135802	2.6314	2.6314	mCG_PR Pros up vs WT Pros	56.4464	119431	14810.8	1
5118785	Tnpo2	0.00033723	0.00033723	2.552	2.552	mCG_PR Pros up vs WT Pros	42.1227	74870.2	12442	1
4534992	Top2b	2.75307e-05	2.75307e-05	2.4109	2.4109	mCG_PR Pros up vs WT Pros	92.6186	4634790	350292	1
5542957	Top3a	0.000886386	0.000886386	2.10355	2.10355	mCG_PR Pros up vs WT Pros	30.4842	28275.8	6492.88	1
4823687	Traf3	0.000614245	0.000614245	2.04101	2.04101	mCG_PR Pros up vs WT Pros	34.5265	17017.8	3450.24	1
4948807	Tram1	0.000766379	0.000766379	2.83632	2.83632	mCG_PR Pros up vs WT Pros	32.0369	212988	46537.4	1
4620115	Trim37	0.000552721	0.000552721	2.87601	2.87601	mCG_PR Pros up vs WT Pros	35.7707	145673	28507	1
4977057	Tspan31	0.000625067	0.000625067	2.31548	2.31548	mCG_PR Pros up vs WT Pros	34.3242	34045.2	6943.1	1
4459375	Ttc4	0.000809037	0.000809037	2.17556	2.17556	mCG_PR Pros up vs WT Pros	31.4512	170778	38009.6	1
4443642	Tuba1a	3.77076e-06	3.77076e-06	2.00809	2.00809	mCG_PR Pros up vs WT Pros	168.182	895632	37277.7	1
5386470	Tuba1b	1.83612e-05	1.83612e-05	2.04652	2.04652	mCG_PR Pros up vs WT Pros	104.741	860298	57495.1	1
5550701	Tuba1c	1.83403e-05	1.83403e-05	2.08797	2.08797	mCG_PR Pros up vs WT Pros	104.777	935333	62488.2	1
4880033	Tubd1	0.000156395	0.000156395	2.0476	2.0476	mCG_PR Pros up vs WT Pros	53.9714	150942	19576.9	1
4835673	Tubgcp3	0.000202652	0.000202652	2.48708	2.48708	mCG_PR Pros up vs WT Pros	49.6816	1507210	212362	1
5452365	Tubgcp3	0.000250491	0.000250491	2.27626	2.27626	mCG_PR Pros up vs WT Pros	46.4016	647820	97728	1
5099652	Twf1	0.000174183	0.000174183	2.38507	2.38507	mCG_PR Pros up vs WT Pros	52.1493	162600	21825.8	1
4723977	Txlna	6.92843e-05	6.92843e-05	2.2355	2.2355	mCG_PR Pros up vs WT Pros	69.7197	33303.7	3343.76	1
4855201	Txlng	0.000445123	0.000445123	2.87975	2.87975	mCG_PR Pros up vs WT Pros	38.4437	274980	50069.5	1
5288546	Txnrd1	0.000185784	0.000185784	2.47017	2.47017	mCG_PR Pros up vs WT Pros	51.0851	55591.8	7617.53	1
4519930	Tyms	0.000794959	0.000794959	2.31536	2.31536	mCG_PR Pros up vs WT Pros	31.64	63975.9	14154	1
4969736	Uba2	0.000248874	0.000248874	2.37754	2.37754	mCG_PR Pros up vs WT Pros	46.4989	58100.8	8746.56	1
5010899	Uba5	0.000674608	0.000674608	2.72196	2.72196	mCG_PR Pros up vs WT Pros	33.4526	94441.2	19762	1
5266521	Uba6	0.000259091	0.000259091	2.63387	2.63387	mCG_PR Pros up vs WT Pros	45.8973	59267.2	9039.1	1
5102857	Ubap2	2.46985e-05	2.46985e-05	2.44283	2.44283	mCG_PR Pros up vs WT Pros	95.731	179260	13107.7	1
4391796	Ubash3a	0.000669473	0.000669473	2.01357	2.01357	mCG_PR Pros up vs WT Pros	33.539	32854.4	6857.11	1
4617593	Ube2n	0.000685794	0.000685794	2.18472	2.18472	mCG_PR Pros up vs WT Pros	33.2671	162391	34170.1	1
5162112	Ube3a	0.000943543	0.000943543	2.4759	2.4759	mCG_PR Pros up vs WT Pros	29.8369	256987	60291.5	1
5420784	Ube3c	0.00042212	0.00042212	2.89669	2.89669	mCG_PR Pros up vs WT Pros	39.1245	59242.6	10599.4	1
4924505	Ube4a	0.000784588	0.000784588	2.21841	2.21841	mCG_PR Pros up vs WT Pros	31.7819	25618.5	5642.5	1
4664675	Ubr1	0.000299596	0.000299596	2.23084	2.23084	mCG_PR Pros up vs WT Pros	43.782	126499	20225	1
4892682	Ubr2	0.000192074	0.000192074	2.29371	2.29371	mCG_PR Pros up vs WT Pros	50.5433	24286	3363.49	1
4516587	Ubtf	0.000262865	0.000262865	2.08969	2.08969	mCG_PR Pros up vs WT Pros	45.6828	24734.4	3790.07	1
5279938	Uevld	0.000344032	0.000344032	2.47531	2.47531	mCG_PR Pros up vs WT Pros	41.8481	31259.6	5228.85	1
4890335	Uqcc	0.000431687	0.000431687	6.06243	6.06243	mCG_PR Pros up vs WT Pros	38.8357	56399.9	10165.9	1
4677671	Uqcrc1	0.00037944	0.00037944	2.03084	2.03084	mCG_PR Pros up vs WT Pros	40.5239	220746	38131.1	1
5593386	Usp11	0.000791064	0.000791064	2.35507	2.35507	mCG_PR Pros up vs WT Pros	31.693	31346.9	6923.56	1
4491260	Usp16	0.000322363	0.000322363	2.64416	2.64416	mCG_PR Pros up vs WT Pros	42.7483	193006	31604.6	1
4850193	Usp37	1.10943e-05	1.10943e-05	3.62847	3.62847	mCG_PR Pros up vs WT Pros	121.915	76093.9	4369.09	1
5146669	Usp37	0.000481521	0.000481521	2.01744	2.01744	mCG_PR Pros up vs WT Pros	37.4541	139830	26133.5	1
4737274	Usp5	7.70495e-05	7.70495e-05	2.10518	2.10518	mCG_PR Pros up vs WT Pros	67.451	52528.4	5451.35	1
5193579	Uxs1	0.000335086	0.000335086	2.68034	2.68034	mCG_PR Pros up vs WT Pros	42.2107	71382.3	11837.7	1
4758731	Vezt	0.000550902	0.000550902	2.34677	2.34677	mCG_PR Pros up vs WT Pros	35.8101	23518.1	4597.2	1
4840240	Vezt	0.000688389	0.000688389	2.49995	2.49995	mCG_PR Pros up vs WT Pros	33.2247	147750	31129	1
4615879	Vprbp	0.000324441	0.000324441	3.2509	3.2509	mCG_PR Pros up vs WT Pros	42.6586	30383.2	4985.68	1
5511553	Vprbp	0.000432842	0.000432842	2.80683	2.80683	mCG_PR Pros up vs WT Pros	38.8014	197188	35573.8	1
5073832	Vps11	0.000693991	0.000693991	2.864	2.864	mCG_PR Pros up vs WT Pros	33.1337	27468.1	5803.07	1
4419284	Vps16	0.0003729	0.0003729	2.32491	2.32491	mCG_PR Pros up vs WT Pros	40.7562	59296.3	10184.3	1
5011747	Vps26a	0.00073857	0.00073857	2.67765	2.67765	mCG_PR Pros up vs WT Pros	32.4418	128958	27825.3	1
4487788	Vps41	0.000666993	0.000666993	2.2442	2.2442	mCG_PR Pros up vs WT Pros	33.5811	101947	21250.9	1
4392104	Vps45	0.000775255	0.000775255	2.72424	2.72424	mCG_PR Pros up vs WT Pros	31.9117	102747	22538	1
4391378	Vrk3	0.000629575	0.000629575	2.30494	2.30494	mCG_PR Pros up vs WT Pros	34.2413	25437.4	5200.2	1
5522680	Wbp7	0.000609657	0.000609657	2.33198	2.33198	mCG_PR Pros up vs WT Pros	34.6136	50589.7	10230.9	1
4806507	Wdr44	0.000774152	0.000774152	2.18745	2.18745	mCG_PR Pros up vs WT Pros	31.9271	69420.1	15220.3	1
5282845	Wdtc1	0.000408941	0.000408941	3.56697	3.56697	mCG_PR Pros up vs WT Pros	39.5365	35538.8	6292.19	1
4652861	Wsb1	0.000457352	0.000457352	3.78988	3.78988	mCG_PR Pros up vs WT Pros	38.1	70906.9	13027.5	1
4485086	Xbp1	7.63325e-05	7.63325e-05	2.78701	2.78701	mCG_PR Pros up vs WT Pros	67.6479	125583	12995	1
4830684	Xpo1	8.018e-05	8.018e-05	2.40372	2.40372	mCG_PR Pros up vs WT Pros	66.6181	74264.8	7803.49	1
5215707	Xpo4	0.000243056	0.000243056	3.14643	3.14643	mCG_PR Pros up vs WT Pros	46.8559	45014.9	6724.96	1
5183852	Xpo7	0.000336965	0.000336965	2.16296	2.16296	mCG_PR Pros up vs WT Pros	42.1335	204392	33957.4	1
4779346	Xpr1	0.000118714	0.000118714	2.02551	2.02551	mCG_PR Pros up vs WT Pros	58.8986	443461	52704.6	1
5067151	Xrcc4	0.000495292	0.000495292	2.39549	2.39549	mCG_PR Pros up vs WT Pros	37.1044	210259	39666.7	1
4721478	Xylt1	0.000698448	0.000698448	2.22022	2.22022	mCG_PR Pros up vs WT Pros	33.062	35344.8	7483.33	1
4889792	Ythdc1	0.00018535	0.00018535	2.02799	2.02799	mCG_PR Pros up vs WT Pros	51.1234	98253.9	13453.3	1
4896989	Zbtb41	1.0227e-05	1.0227e-05	2.83425	2.83425	mCG_PR Pros up vs WT Pros	124.929	53987	3024.98	1
4396612	Zbtb41	0.000985171	0.000985171	2.11394	2.11394	mCG_PR Pros up vs WT Pros	29.3964	101495	24168.5	1
5064208	Zc3h15	0.000318844	0.000318844	2.7159	2.7159	mCG_PR Pros up vs WT Pros	42.9018	76625	12502.4	1
5241374	Zc3h15	0.000631745	0.000631745	2.90447	2.90447	mCG_PR Pros up vs WT Pros	34.2016	238362	48785.3	1
5521213	Zdhhc21	0.000770377	0.000770377	3.70479	3.70479	mCG_PR Pros up vs WT Pros	31.9803	279319	61138.8	1
5098567	Zdhhc5	0.000879733	0.000879733	3.2666	3.2666	mCG_PR Pros up vs WT Pros	30.563	82964.8	19001.8	1
5236678	Zfml	0.000705875	0.000705875	3.31068	3.31068	mCG_PR Pros up vs WT Pros	32.9438	138940	29522.4	1
4699672	Zfp101	0.000150636	0.000150636	3.29031	3.29031	mCG_PR Pros up vs WT Pros	54.6195	39180.5	5021.35	1
5480101	Zfp131	0.000905264	0.000905264	2.97518	2.97518	mCG_PR Pros up vs WT Pros	30.2646	116199	26876	1
5576542	Zfp146	0.000209938	0.000209938	2.1596	2.1596	mCG_PR Pros up vs WT Pros	49.121	83230.1	11860.7	1
5523910	Zfp148	0.000466208	0.000466208	2.21246	2.21246	mCG_PR Pros up vs WT Pros	37.8583	94853.8	17538.5	1
5471097	Zfp187	0.000796677	0.000796677	2.56507	2.56507	mCG_PR Pros up vs WT Pros	31.6167	309953	68624.1	1
4361322	Zfp207	0.000304575	0.000304575	2.24006	2.24006	mCG_PR Pros up vs WT Pros	43.5475	2090130	335976	1
4594696	Zfp207	0.000697684	0.000697684	2.22836	2.22836	mCG_PR Pros up vs WT Pros	33.0742	524762	111063	1
5194721	Zfp238	8.15807e-05	8.15807e-05	2.41105	2.41105	mCG_PR Pros up vs WT Pros	66.2589	40678.6	4297.54	1
5604747	Zfp259	0.000274808	0.000274808	2.09114	2.09114	mCG_PR Pros up vs WT Pros	45.0291	96061.3	14933.2	1
4521315	Zfp280c	0.00028189	0.00028189	3.98367	3.98367	mCG_PR Pros up vs WT Pros	44.6584	306842	48096.1	1
4796098	Zfp280c	0.000372986	0.000372986	2.04416	2.04416	mCG_PR Pros up vs WT Pros	40.7531	129618	22264	1
4309869	Zfp280d	0.00019418	0.00019418	2.18393	2.18393	mCG_PR Pros up vs WT Pros	50.3669	30606.7	4253.71	1
5367738	Zfp35	0.000538797	0.000538797	3.42367	3.42367	mCG_PR Pros up vs WT Pros	36.0771	192373	37325.8	1
5591599	Zfp36	0.000231227	0.000231227	3.09026	3.09026	mCG_PR Pros up vs WT Pros	47.6168	54857.3	8064.4	1
5280396	Zfp54	0.000297977	0.000297977	2.65511	2.65511	mCG_PR Pros up vs WT Pros	43.8594	243871	38922.1	1
4848749	Zfp654	1.78764e-05	1.78764e-05	4.76551	4.76551	mCG_PR Pros up vs WT Pros	105.592	49824.6	3303.01	1
4801225	Zfp655	0.000407222	0.000407222	2.26056	2.26056	mCG_PR Pros up vs WT Pros	39.5915	164706	29120.9	1
5293441	Zfp825	0.000804628	0.000804628	2.09702	2.09702	mCG_PR Pros up vs WT Pros	31.5099	235926	52411.7	1
5214677	Zfp90	0.000212266	0.000212266	2.74316	2.74316	mCG_PR Pros up vs WT Pros	48.9472	64083.3	9164.63	1
4485536	Zfr	0.000323864	0.000323864	2.63895	2.63895	mCG_PR Pros up vs WT Pros	42.6835	238036	39037.4	1
4346917	Zfr	0.000642994	0.000642994	2.36138	2.36138	mCG_PR Pros up vs WT Pros	33.9988	109941	22635.6	1
4657141	Zfx	0.000679504	0.000679504	2.16412	2.16412	mCG_PR Pros up vs WT Pros	33.3709	90249.6	18931.1	1
4623939	Zkscan3	0.000352267	0.000352267	2.18694	2.18694	mCG_PR Pros up vs WT Pros	41.5249	42275.2	7126.47	1
4754109	Zmat2	0.000779806	0.000779806	2.02241	2.02241	mCG_PR Pros up vs WT Pros	31.8481	103008	22640.4	1
4654820	Zufsp	0.000294426	0.000294426	2.79932	2.79932	mCG_PR Pros up vs WT Pros	44.0309	117289	18646.6	1
4842390	Zufsp	0.00096558	0.00096558	2.49328	2.49328	mCG_PR Pros up vs WT Pros	29.6006	129387	30597.7	1
