# Supplementary material for: Expression and Function of PML-RARA in the Hematopoietic Progenitor Cells of Ctsg-PML-RARA Mice
Source: PLoS One. 2012 Oct 8;7(10):e46529. doi: 10.1371/journal.pone.0046529 (PMC3466302; doi:10.1371/journal.pone.0046529)
Supplement: Table S7 — Concordant Dysregulated Genes in both the CMP and GMP Compartments by ANOVA. (XLSX) [file pone.0046529.s017.xlsx]

## Sheet: Table S7. CMP and GMP Overlap
	Column ID	Gene Symbol	p-value(ID)	p-value(mCG-PR CMP vs. WT CMP)	MeanRatio(mCG-PR CMP vs. WT CMP)	FoldChange(mCG-PR CMP vs. WT CMP)	FoldChange(mCG-PR CMP vs. WT CMP) (Description)	F(ID)	SS(ID)	SS(Error)	F(Error)
Agpat5
CMP	4313679	Agpat5	0.00014775	0.00014775	0.425436	-2.35053	mCG-PR CMP down vs WT CMP	106.263	2250000	105922	1
GMP	4313679	Agpat5	0.00053297	0.00053297	0.490529	-2.03861	mCG-PR GMP down vs WT GMP	45.0019	1512660	201680	1
Atp2b4
CMP	4385979	Atp2b4	0.000735776	0.000735776	0.390915	-2.5581	mCG-PR CMP down vs WT CMP	53.8953	162969	15119	1
GMP	4577974	Atp2b4	0.000984493	0.000984493	0.286599	-3.48919	mCG-PR GMP down vs WT GMP	35.7199	93415.6	15691.3	1
GMP	5173296	Atp2b4	0.000915881	0.000915881	0.253444	-3.94565	mCG-PR GMP down vs WT GMP	36.7164	167731	27409.6	1
Atp6v0a1
CMP	5289737	Atp6v0a1	0.000697811	0.000697811	2.60208	2.60208	mCG-PR CMP up vs WT CMP	55.1405	1658850	150420	1
GMP	5438941	Atp6v0a1	0.000636512	0.000636512	7.04354	7.04354	mCG-PR GMP up vs WT GMP	42.1183	616945	87887.5	1
GMP	4470311	Atp6v0a1	0.000921691	0.000921691	5.44812	5.44812	mCG-PR GMP up vs WT GMP	36.6282	8601420	1408980	1
GMP	4391268	Atp6v0a1	0.000584921	0.000584921	4.97347	4.97347	mCG-PR GMP up vs WT GMP	43.4699	2713290	374506	1
GMP	4498133	Atp6v0a1	0.000429754	0.000429754	4.38705	4.38705	mCG-PR GMP up vs WT GMP	48.7352	2322210	285897	1
GMP	4969595	Atp6v0a1	0.000175289	0.000175289	4.37853	4.37853	mCG-PR GMP up vs WT GMP	67.5252	6592100	585746	1
GMP	4644852	Atp6v0a1	0.000421821	0.000421821	4.0467	4.0467	mCG-PR GMP up vs WT GMP	49.0711	872279	106655	1
Cd93
CMP	4456996	Cd93	0.000274132	0.000274132	0.334811	-2.98676	mCG-PR CMP down vs WT CMP	82.0536	1973740	120271	1
GMP	5614319	Cd93	0.000763924	0.000763924	0.361927	-2.76299	mCG-PR GMP down vs WT GMP	39.3276	4326950	660140	1
GMP	4720089	Cd93	0.000441041	0.000441041	0.359139	-2.78443	mCG-PR GMP down vs WT GMP	48.2712	367342	45659.8	1
GMP	4456996	Cd93	0.000135296	0.000135296	0.304368	-3.28549	mCG-PR GMP down vs WT GMP	74.0827	2493430	201944	1
Cdh1
CMP	4887066	Cdh1	0.000202321	0.000202321	9.28764	9.28764	mCG-PR CMP up vs WT CMP	93.2043	8966270	481001	1
CMP	4999412	Cdh1	0.000256177	0.000256177	17.2762	17.2762	mCG-PR CMP up vs WT CMP	84.4242	3078440	182320	1
GMP	4571129	Cdh1	0.000359232	0.000359232	63.5472	63.5472	mCG-PR GMP up vs WT GMP	52.0552	9492090	1094080	1
GMP	4999412	Cdh1	0.000204365	0.000204365	59.234	59.234	mCG-PR GMP up vs WT GMP	63.8982	17876100	1678560	1
GMP	5496763	Cdh1	0.000995487	0.000995487	53.8953	53.8953	mCG-PR GMP up vs WT GMP	35.5689	1398620	235930	1
GMP	4829586	Cdh1	0.000124	0.000124	47.3312	47.3312	mCG-PR GMP up vs WT GMP	76.4209	17255900	1354810	1
GMP	4967048	Cdh1	0.000734295	0.000734295	45.896	45.896	mCG-PR GMP up vs WT GMP	39.9182	3196570	480467	1
GMP	4529729	Cdh1	0.000822387	0.000822387	42.0247	42.0247	mCG-PR GMP up vs WT GMP	38.2471	3914460	614079	1
GMP	5528372	Cdh1	0.000344723	0.000344723	31.6234	31.6234	mCG-PR GMP up vs WT GMP	52.8474	1295420	147075	1
GMP	4463258	Cdh1	3.28031e-05	3.28031e-05	21.5315	21.5315	mCG-PR GMP up vs WT GMP	121.956	4967310	244383	1
GMP	4887066	Cdh1	5.60546e-06	5.60546e-06	21.0891	21.0891	mCG-PR GMP up vs WT GMP	223.966	21030100	563394	1
GMP	5513877	Cdh1	0.000367152	0.000367152	18.4641	18.4641	mCG-PR GMP up vs WT GMP	51.6406	3423820	397806	1
GMP	4711141	Cdh1	0.000159326	0.000159326	16.4129	16.4129	mCG-PR GMP up vs WT GMP	69.8774	5285750	453859	1
GMP	4489514	Cdh1	0.000501606	0.000501606	15.762	15.762	mCG-PR GMP up vs WT GMP	46.0268	1443410	188161	1
GMP	4676439	Cdh1	0.000257743	0.000257743	2.70612	2.70612	mCG-PR GMP up vs WT GMP	58.7548	52148.2	5325.33	1
Clec2i
CMP	5025075	Clec2i	4.76115e-05	4.76115e-05	13.1641	13.1641	mCG-PR CMP up vs WT CMP	169.596	5397640	159132	1
GMP	5025075	Clec2i	4.83787e-05	4.83787e-05	7.34162	7.34162	mCG-PR GMP up vs WT GMP	106.506	2770490	156074	1
GMP	4824027	Clec2i	0.000454006	0.000454006	2.97053	2.97053	mCG-PR GMP up vs WT GMP	47.7574	528691	66422.1	1
Cpa3
CMP	5566676	Cpa3	4.28921e-05	4.28921e-05	8.04942	8.04942	mCG-PR CMP up vs WT CMP	177.01	34903200	985912	1
CMP	4670975	Cpa3	4.46606e-05	4.46606e-05	9.21687	9.21687	mCG-PR CMP up vs WT CMP	174.103	7560950	217140	1
CMP	4448551	Cpa3	8.1215e-05	8.1215e-05	4.95748	4.95748	mCG-PR CMP up vs WT CMP	136.155	71507900	2625970	1
CMP	5298792	Cpa3	0.000192838	0.000192838	8.70465	8.70465	mCG-PR CMP up vs WT CMP	95.094	31486400	1655540	1
CMP	4730198	Cpa3	0.000194255	0.000194255	6.46163	6.46163	mCG-PR CMP up vs WT CMP	94.8035	35139000	1853260	1
CMP	4569476	Cpa3	0.000236179	0.000236179	6.649	6.649	mCG-PR CMP up vs WT CMP	87.3548	29244900	1673910	1
CMP	5524069	Cpa3	0.000344588	0.000344588	8.07675	8.07675	mCG-PR CMP up vs WT CMP	74.5072	6334600	425100	1
CMP	4899368	Cpa3	0.000482688	0.000482688	8.04305	8.04305	mCG-PR CMP up vs WT CMP	64.5743	7677870	594499	1
CMP	5125773	Cpa3	0.00070523	0.00070523	7.5966	7.5966	mCG-PR CMP up vs WT CMP	54.8898	4458610	406142	1
CMP	4848579	Cpa3	0.000770714	0.000770714	4.62092	4.62092	mCG-PR CMP up vs WT CMP	52.8264	37104600	3511940	1
CMP	5317388	Cpa3	0.000976372	0.000976372	6.40316	6.40316	mCG-PR CMP up vs WT CMP	47.6749	26096600	2736930	1
GMP	4670975	Cpa3	1.11882e-05	1.11882e-05	13.8829	13.8829	mCG-PR GMP up vs WT GMP	176.805	22243200	754838	1
GMP	5524069	Cpa3	9.81385e-06	9.81385e-06	13.7226	13.7226	mCG-PR GMP up vs WT GMP	184.934	11054800	358662	1
GMP	5125773	Cpa3	0.00027655	0.00027655	13.4216	13.4216	mCG-PR GMP up vs WT GMP	57.271	9606980	1006480	1
GMP	4899368	Cpa3	0.000209968	0.000209968	12.9178	12.9178	mCG-PR GMP up vs WT GMP	63.278	19707100	1868620	1
GMP	5298792	Cpa3	8.81192e-06	8.81192e-06	10.2403	10.2403	mCG-PR GMP up vs WT GMP	191.884	57420500	1795470	1
GMP	5566676	Cpa3	8.59788e-06	8.59788e-06	8.33511	8.33511	mCG-PR GMP up vs WT GMP	193.507	61151500	1896110	1
GMP	4730198	Cpa3	2.2269e-05	2.2269e-05	7.81538	7.81538	mCG-PR GMP up vs WT GMP	139.483	67869600	2919480	1
GMP	4569476	Cpa3	4.69336e-06	4.69336e-06	7.7093	7.7093	mCG-PR GMP up vs WT GMP	237.943	43326900	1092540	1
GMP	5317388	Cpa3	4.19888e-06	4.19888e-06	7.43286	7.43286	mCG-PR GMP up vs WT GMP	247.137	29752100	722322	1
GMP	4448551	Cpa3	1.9206e-07	1.9206e-07	5.36985	5.36985	mCG-PR GMP up vs WT GMP	700.456	104060000	891365	1
GMP	4848579	Cpa3	8.8814e-05	8.8814e-05	5.2176	5.2176	mCG-PR GMP up vs WT GMP	86.0264	67673400	4719950	1
Csf1r
CMP	5426970	Csf1r	0.000217817	0.000217817	0.240657	-4.1553	mCG-PR CMP down vs WT CMP	90.3694	802085	44378.2	1
CMP	4927292	Csf1r	0.000505968	0.000505968	0.299394	-3.34008	mCG-PR CMP down vs WT CMP	63.2897	1930950	152549	1
CMP	5122115	Csf1r	0.000896299	0.000896299	0.301923	-3.3121	mCG-PR CMP down vs WT CMP	49.4825	5843360	590447	1
GMP	4831958	Csf1r	0.000545899	0.000545899	0.431256	-2.31881	mCG-PR GMP down vs WT GMP	44.6026	326162	43875.8	1
GMP	5087716	Csf1r	0.000328182	0.000328182	0.422704	-2.36572	mCG-PR GMP down vs WT GMP	53.8065	2020780	225339	1
GMP	5566748	Csf1r	0.000820941	0.000820941	0.391263	-2.55582	mCG-PR GMP down vs WT GMP	38.2726	848069	132952	1
GMP	4638310	Csf1r	0.000463042	0.000463042	0.302499	-3.3058	mCG-PR GMP down vs WT GMP	47.4107	1251940	158437	1
GMP	5426970	Csf1r	0.000942322	0.000942322	0.278632	-3.58897	mCG-PR GMP down vs WT GMP	36.321	635156	104924	1
GMP	4479545	Csf1r	0.000704658	0.000704658	0.190181	-5.25816	mCG-PR GMP down vs WT GMP	40.5418	146357	21660.2	1
Dnase2a
CMP	5517588	Dnase2a	0.000229813	0.000229813	0.251569	-3.97506	mCG-PR CMP down vs WT CMP	88.3617	53101.1	3004.76	1
GMP	5485294	Dnase2a	0.000486056	0.000486056	0.215037	-4.65036	mCG-PR CMP down vs WT CMP	64.3831	126993	9862.29	1
GMP	4859297	Dnase2a	0.000473884	0.000473884	0.403509	-2.47826	mCG-PR GMP down vs WT GMP	47.0065	395283	50454.7	1
Emilin2
CMP	4961127	Emilin2	0.000309496	0.000309496	2.30227	2.30227	mCG-PR CMP up vs WT CMP	77.9646	949610	60900	1
GMP	4961127	Emilin2	0.00020015	0.00020015	3.0601	3.0601	mCG-PR GMP up vs WT GMP	64.3799	2318660	216091	1
Eml4
CMP	4323949	Eml4	0.000866333	0.000866333	0.49651	-2.01406	mCG-PR CMP down vs WT CMP	50.2183	563768	56131.7	1
GMP	5557160	Eml4	0.000111385	0.000111385	0.429142	-2.33023	mCG-PR GMP down vs WT GMP	79.3929	462198	34930	1
Fgd2
CMP	4716885	Fgd2	8.58262e-05	8.58262e-05	0.276568	-3.61575	mCG-PR CMP down vs WT CMP	133.087	511767	19226.7	1
CMP	4358074	Fgd2	0.000882838	0.000882838	0.374742	-2.6685	mCG-PR CMP down vs WT CMP	49.8087	288635	28974.4	1
GMP	4780916	Fgd2	0.000623648	0.000623648	0.283198	-3.5311	mCG-PR GMP down vs WT GMP	42.4413	27863.3	3939.08	1
Ikzf2
CMP	4747382	Ikzf2	0.000867931	0.000867931	4.49136	4.49136	mCG-PR CMP up vs WT CMP	50.1781	313013	31190.1	1
CMP	5387174	Ikzf2	0.000904688	0.000904688	3.32995	3.32995	mCG-PR CMP up vs WT CMP	49.2827	1019300	103414	1
GMP	4747382	Ikzf2	6.87549e-05	6.87549e-05	4.73373	4.73373	mCG-PR GMP up vs WT GMP	94.1541	603616	38465.6	1
GMP	5387174	Ikzf2	2.36002e-05	2.36002e-05	3.70751	3.70751	mCG-PR GMP up vs WT GMP	136.709	1805950	79261.1	1
Il2rg
CMP	5413561	Il2rg	0.000664636	0.000664636	2.84238	2.84238	mCG-PR CMP up vs WT CMP	56.3088	3224120	286289	1
CMP	4721218	Il2rg	0.000718956	0.000718956	3.30712	3.30712	mCG-PR GMP up vs WT GMP	40.2367	3399240	506887	1
GMP	5413561	Il2rg	8.17525e-06	8.17525e-06	3.2793	3.2793	mCG-PR GMP up vs WT GMP	196.874	5872980	178987	1
GMP	5419461	Il2rg	0.000920217	0.000920217	2.96252	2.96252	mCG-PR GMP up vs WT GMP	36.6505	1361800	222938	1
Irf8
CMP	5405411	Irf8	0.000470626	0.000470626	0.240357	-4.16048	mCG-PR CMP down vs WT CMP	65.2746	6420050	491773	1
CMP	4975162	Irf8	0.000866472	0.000866472	0.277925	-3.59809	mCG-PR CMP down vs WT CMP	50.2148	9794400	975251	1
GMP	5598827	Irf8	6.04145e-05	6.04145e-05	0.281442	-3.55312	mCG-PR GMP down vs WT GMP	98.5313	3369550	205187	1
GMP	4975162	Irf8	0.000106099	0.000106099	0.277068	-3.60922	mCG-PR GMP down vs WT GMP	80.7753	10353300	769046	1
GMP	5405411	Irf8	2.94765e-05	2.94765e-05	0.246123	-4.063	mCG-PR GMP down vs WT GMP	126.57	6120170	290124	1
GMP	4634414	Irf8	0.000123091	0.000123091	0.240198	-4.16323	mCG-PR GMP down vs WT GMP	76.6211	161700	12662.3	1
GMP	4657407	Irf8	0.000132336	0.000132336	0.183325	-5.45481	mCG-PR GMP down vs WT GMP	74.6695	285542	22944.5	1
Lpcat2
CMP	4431976	Lpcat2	0.000492627	0.000492627	2.27537	2.27537	mCG-PR CMP up vs WT CMP	64.0155	27070.1	2114.34	1
GMP	5161261	Lpcat2	0.000507297	0.000507297	5.10611	5.10611	mCG-PR GMP up vs WT GMP	45.8346	1704570	223137	1
GMP	4774555	Lpcat2	4.93032e-05	4.93032e-05	3.6074	3.6074	mCG-PR GMP up vs WT GMP	105.804	711508	40348.7	1
GMP	4721547	Lpcat2	0.000176906	0.000176906	2.60552	2.60552	mCG-PR GMP up vs WT GMP	67.303	116513	10387.1	1
GMP	4432097	Lpcat2	0.000921961	0.000921961	2.52752	2.52752	mCG-PR GMP up vs WT GMP	36.6242	46405.1	7602.38	1
Mcpt8
CMP	4473882	Mcpt8	0.000664988	0.000664988	2.6157	2.6157	mCG-PR CMP up vs WT CMP	56.296	12972700	1152190	1
CMP	4735053	Mcpt8	0.000596142	0.000596142	4.10875	4.10875	mCG-PR CMP up vs WT CMP	59.0013	7928150	671862	1
GMP	5089278	Mcpt8	0.000739339	0.000739339	9.21473	9.21473	mCG-PR GMP up vs WT GMP	39.8155	5982790	901578	1
GMP	4534300	Mcpt8	0.000533335	0.000533335	6.0412	6.0412	mCG-PR GMP up vs WT GMP	44.9904	43809900	5842570	1
GMP	4473882	Mcpt8	0.000119197	0.000119197	4.49432	4.49432	mCG-PR GMP up vs WT GMP	77.5028	34276800	2653590	1
Mtap
CMP	4559586	Mtap	0.000880298	0.000880298	0.420797	-2.37644	mCG-PR CMP down vs WT CMP	49.8711	178111	17857.2	1
GMP	4643666	Mtap	0.000313657	0.000313657	0.485391	-2.06019	mCG-PR GMP down vs WT GMP	54.7036	111007	12175.5	1
Ncf1
CMP	4826588	Ncf1	0.000306768	0.000306768	0.453667	-2.20426	mCG-PR CMP down vs WT CMP	78.2563	97633.8	6238.08	1
GMP	5498336	Ncf1	0.000765726	0.000765726	0.420608	-2.37751	mCG-PR GMP down vs WT GMP	39.2926	1004640	153408	1
Ncf4
CMP	5176009	Ncf4	0.00064838	0.00064838	0.208501	-4.79614	mCG-PR CMP down vs WT CMP	56.9116	87302.8	7670.03	1
GMP	5363823	Ncf4	0.000425205	0.000425205	0.333711	-2.9966	mCG-PR GMP down vs WT GMP	48.9268	100708	12350	1
Rasa4
CMP	5219274	Rasa4	0.000127172	0.000127172	0.479334	-2.08623	mCG-PR CMP down vs WT CMP	113.097	148380	6559.87	1
GMP	4581032	Rasa4	0.000164834	0.000164834	0.28328	-3.53008	mCG-PR GMP down vs WT GMP	69.0315	145190	12619.5	1
Vdr
CMP	5173511	Vdr	8.61025e-05	8.61025e-05	0.331749	-3.01432	mCG-PR CMP down vs WT CMP	132.911	327063	12303.8	1
CMP	4359915	Vdr	0.000326721	0.000326721	0.320301	-3.12206	mCG-PR CMP down vs WT CMP	76.2025	751255	49293.3	1
GMP	5392334	Vdr	0.000172043	0.000172043	0.223249	-4.4793	mCG-PR GMP down vs WT GMP	67.9797	86458.2	7630.94	1
Genes in which the same probeset was identified are highlighted.
