# Supplementary material for: Expression and Function of PML-RARA in the Hematopoietic Progenitor Cells of Ctsg-PML-RARA Mice
Source: PLoS One. 2012 Oct 8;7(10):e46529. doi: 10.1371/journal.pone.0046529 (PMC3466302; doi:10.1371/journal.pone.0046529)
Supplement: Table S8 — Ctsg-PML-RARA versus WT SLAM SAM Results. (XLSX) [file pone.0046529.s018.xlsx]

## Sheet: Table S8. SLAM SAM Results
Current settings
Input parameters
Data type?								Two class unpaired
Array or Seq data?								array
Arrays centered?								FALSE
Delta								1.44053
Minimum fold change								2
Test statistic								standard
Are data are log scale?								FALSE
Number of permutations								100
Input percentile for exchangeability factor s0								Automatic choice
Number of neighbors for KNN								10
Seed for Random number generator								61056154
Computed values
Estimate of pi0 (proportion of null genes)								0.947
s0 percentile								10
False Discovery Rate (%)								52.9032
List of Significant Genes for Delta = 1.441
Positive genes (87)
	Row	Gene ID	Gene Name	Score(d)	Numerator(r)	Denominator(s+s0)	Fold Change	q-value(%)	localfdr(%)
	95737	5275956	Zfp281	26.3341	1201.84	45.6384	6.44459	47.3609	54.694
	48670	5570726	Mad2l1	24.4124	1198.65	49.1	11.0848	47.3609	52.7079
	95736	4661657	Zfp281	19.3331	1039.17	53.7507	3.79175	47.3609	51.4999
	21792	5072855	Cox6b1	15.9265	663.689	41.672	3.94403	52.9032	51.5885
	38474	5334770	Gyg	14.9429	1902.23	127.3	5.18444	52.9032	51.419
	87689	5397827	Tpm4	14.7171	1594	108.31	14.3572	52.9032	51.3876
	9452	4399034	Anxa1	14.3852	1241.01	86.2701	2.4449	52.9032	51.3497
	89774	4376958	Txndc9	14.3064	1047.05	73.1878	3.02377	52.9032	51.3423
	83823	4380335	Tbc1d15	13.9844	1425.94	101.967	12.4678	52.9032	51.3193
	70051	4782906	Rbm16	13.93	1480.1	106.252	5.22628	52.9032	51.3166
	25948	5178413	Dhx57	13.6452	2039.12	149.439	2.88316	52.9032	51.3088
	3615	5096226	2410042D21Rik	13.1254	956.153	72.8475	4.63409	52.9032	51.3219
	25790	5325258	Dhrs7	13.0076	596.516	45.8591	7.24113	52.9032	51.329
	29010	4444439	Eif2s3y	12.8157	1569.24	122.447	61.59	52.9032	51.3424
	66784	4605255	Prr13	12.8052	679.15	53.0369	5.40573	52.9032	51.3431
	80466	5425421	Spata5	12.8031	579.56	45.267	7.62233	52.9032	51.3433
	40026	5319296	Hk1	12.6453	992.066	78.4531	3.62409	52.9032	51.3554
	10393	4792165	Arhgap12	12.561	793.279	63.154	2.51798	52.9032	51.3621
	82562	4982074	Stx4a	12.0721	709.54	58.7751	2.43298	52.9032	51.3972
	21676	4768671	Coro2a	11.8505	893.102	75.364	7.42497	52.9032	51.4095
	47394	5536884	Lpcat1	11.8084	1131.64	95.8336	10.0226	52.9032	51.4115
	43038	4747037	Ints1	11.6734	777.029	66.564	6.78772	52.9032	51.4174
	92714	4672394	Vps28	11.3368	1118.52	98.6625	2.48672	52.9032	51.4287
	79383	4575070	Smurf2	11.2135	492.911	43.9567	2.51305	52.9032	51.4323
	78610	4926380	Slmo2	11.127	931.254	83.693	2.26967	52.9032	51.4349
	94566	5594715	Yipf4	10.8488	602.449	55.5316	3.88702	52.9032	51.444
	50449	4682661	Med21	10.7529	825.73	76.7917	18.5697	52.9032	51.4478
	43196	5286256	Ints9	10.7455	775.531	72.1729	4.90366	52.9032	51.4481
	47153	5279992	Lman1	10.7186	827.024	77.158	2.09556	52.9032	51.4493
	82212	4757860	Stk17b	10.655	980.579	92.0298	3.94607	52.9032	51.4522
	31313	4991874	Exosc9	10.6382	485.021	45.5922	4.7302	52.9032	51.453
	25786	4817932	Dhrs7	10.6091	432.007	40.7206	4.42169	52.9032	51.4544
	5701	4566077	Abcd3	10.599	629.995	59.4391	15.2365	52.9032	51.4549
	18110	5510996	Cdc45	10.4633	702.802	67.1686	44.0274	52.9032	51.4626
	13585	5525700	Bat5	10.4624	706.541	67.5317	3.39513	52.9032	51.4627
	93630	4320371	Wdr6	10.4439	1213.6	116.201	2.29612	52.9032	51.4639
	36093	4390122	Glce	10.4093	987.987	94.9139	9.38111	52.9032	51.4662
	24712	5056982	Dctn5	10.3715	1306.9	126.01	2.02778	52.9032	51.4688
	89247	5183374	Ttc3	10.3242	513.168	49.7055	3.27979	52.9032	51.4724
	61011	4426674	Pdha1	10.2131	1869.53	183.052	14.7311	52.9032	51.4819
	52954	4643073	Mtfmt	10.1382	567.086	55.9357	4.16529	52.9032	51.4893
	24333	5309623	Dap	10.0962	552.994	54.7726	4.02123	52.9032	51.4938
	70585	5182510	Rdh14	10.0864	905.377	89.7622	2.96236	52.9032	51.4949
	29566	4723060	Elmo1	10.0485	682.716	67.9422	2.20024	52.9032	51.4993
	96237	4759530	Zfp617	10.0214	590.552	58.9291	6.17229	52.9032	51.5026
	66496	5100757	Prosc	10.0144	863.251	86.2014	22.4284	52.9032	51.5034
	6662	5303753	Actr2	9.94852	1954.52	196.463	7.2066	52.9032	51.5121
	51769	4783255	Morf4l1	9.85344	923.468	93.7204	3.53231	52.9032	51.526
	57573	5348762	Ntan1	9.84069	1397.51	142.014	5.14603	52.9032	51.528
	51766	4411428	Morf4l1	9.8247	1057.1	107.596	3.67168	52.9032	51.5305
	45920	5431855	Kras	9.71303	700.507	72.1203	2.3144	52.9032	51.55
	89074	4416895	Tsr1	9.57782	844.394	88.1614	3.25365	52.9032	51.5775
	86805	5456559	Tmem88	9.56506	2104.73	220.044	3.62646	52.9032	51.5803
	453	4923054	---	9.56427	409.993	42.8671	3.44538	52.9032	51.5805
	2203	5423874	---	9.54332	699.193	73.2652	3.61623	52.9032	51.5853
	52340	5237132	Mrpl51	9.51427	843.088	88.613	4.07154	52.9032	51.592
	5938	4800496	Ablim3	9.50869	944.882	99.3703	2.00628	52.9032	51.5934
	39984	5556583	Hivep2	9.48356	876.616	92.4353	19.0063	52.9032	51.5994
	62236	4721726	Phpt1	9.44575	2315.86	245.175	2.29551	52.9032	51.6089
	57671	5514986	Nucks1	9.353	585.011	62.548	26.4302	52.9032	51.6338
	12455	4774137	Atp5g2	9.30533	919.249	98.7873	2.83877	52.9032	51.6476
	62237	5065761	Phpt1	9.26976	1946.19	209.95	2.21884	52.9032	51.6583
	86804	5241313	Tmem88	9.26356	1167.24	126.004	4.72715	52.9032	51.6602
	69060	4746135	Rad1	9.20161	1241.37	134.908	4.99121	52.9032	51.6799
	11469	4365663	Ascc3	9.18581	562.961	61.2859	5.58407	52.9032	51.6852
	3961	4865699	2810026P18Rik	9.15211	1134	123.906	2.76384	52.9032	51.6966
	62728	5155079	Pik3cg	9.13004	464.915	50.9215	4.22805	52.9032	51.7042
	50002	4933504	Mcm6	8.99301	926.733	103.05	2.96276	52.9032	51.7553
	81805	5235833	Stag1	8.96268	949.315	105.919	2.71209	52.9032	51.7674
	61828	4433660	Phc1	8.91022	1087.78	122.083	4.79631	52.9032	51.7892
	28259	5594135	Ebna1bp2	8.76069	542.171	61.8867	3.06729	52.9032	51.8569
	89268	4481053	Ttc32	8.74334	496.956	56.8383	3.15717	52.9032	51.8653
	59520	4979811	Pacs1	8.72637	388.137	44.4786	10.0395	52.9032	51.8736
	87343	4894334	Tom1	8.68719	837.874	96.4494	47.1224	52.9032	51.8933
	55266	5382204	Ndufa5	8.63199	1140.07	132.075	5.40845	52.9032	51.9222
	81896	4853711	Stap1	8.62537	923.945	107.119	2.74503	52.9032	51.9257
	10032	5554133	Apoe	8.62509	780.602	90.5037	2.51694	52.9032	51.9259
	96527	5382400	Zfp810	8.55837	918.25	107.293	7.02223	52.9032	51.9627
	63365	5036663	Plbd1	8.5545	478.661	55.9542	27.8036	52.9032	51.9649
	94454	4797377	Xrn2	8.55131	436.069	50.9944	2.25999	52.9032	51.9667
	59320	4389943	Oxct1	8.54681	883.702	103.396	9.6543	52.9032	51.9693
	68026	4901098	Ptprc	8.53397	2104.95	246.655	3.08283	52.9032	51.9766
	29013	4815846	Eif2s3y	8.50257	1012.38	119.067	16.3967	52.9032	51.995
	57914	5491341	Nup153	8.44608	415.416	49.1844	3.90211	52.9032	52.0292
	22958	4585380	Ctnna1	8.40014	1649.48	196.364	2.51926	52.9032	52.0581
	87847	5400478	Tra2b	8.37253	588.483	70.2874	2.04663	52.9032	52.076
	59476	4456751	Pabpc4	8.36632	1730.09	206.792	6.53415	52.9032	52.0801
Negative genes (7)
	Row	Gene ID	Gene Name	Score(d)	Numerator(r)	Denominator(s+s0)	Fold Change	q-value(%)	localfdr(%)
	91905	5418126	Usp8	-29.1259	-3253.84	111.716	0.224052	35.5207	100
	94021	5343184	Wrn	-26.8412	-1135.98	42.3223	0.392577	35.5207	100
	46371	5194710	Laptm5	-21.6793	-1829.17	84.3737	0.21272	47.3609	56.9012
	51124	5424046	Mid1ip1	-20.6176	-1030.12	49.9632	0.06404	47.3609	61.0196
	78675	5302835	Slx	-20.295	-1409.8	69.4652	0.11225	47.3609	63.0836
	20698	5350190	Cog3	-16.3729	-1249.39	76.3084	0.0931093	60.622	88.0566
	55066	5099787	Ncor2	-15.7928	-704.732	44.6235	0.378669	60.622	90.1008
	Estimated Miss rates for Delta=1.44053166877637
		Quantiles	Cutpoints	Miss Rate(%)
		0 -> 0.05	-14.776 -> -1.634	0
		0.05 -> 0.1	-1.634 -> -1.165	9.68
		0.1 -> 0.15	-1.165 -> -0.935	6.53
		0.15 -> 0.2	-0.935 -> -0.796	7.4
		0.2 -> 0.25	-0.796 -> -0.669	3.98
		0.25 -> 0.75	-0.669 -> 0.733	0.16
		0.75 -> 0.8	0.733 -> 0.865	4.51
		0.8 -> 0.85	0.865 -> 1.037	6.19
		0.85 -> 0.9	1.037 -> 1.35	10.46
		0.9 -> 0.95	1.35 -> 1.993	21.81
		0.95 -> 1	1.993 -> 8.334	33.59
