# Supplementary material for: Expression and Function of PML-RARA in the Hematopoietic Progenitor Cells of Ctsg-PML-RARA Mice
Source: PLoS One. 2012 Oct 8;7(10):e46529. doi: 10.1371/journal.pone.0046529 (PMC3466302; doi:10.1371/journal.pone.0046529)
Supplement: Table S9 — Ctsg-PML-RARA versus WT KLS SAM Results. (XLSX) [file pone.0046529.s019.xlsx]

## Sheet: Table S9. KLS SAM Results
Current settings
Input parameters
Data type?								Two class unpaired
Array or Seq data?								array
Arrays centered?								FALSE
Delta								1.88829
Minimum fold change								2
Test statistic								standard
Are data are log scale?								FALSE
Number of permutations								100
Input percentile for exchangeability factor s0								Automatic choice
Number of neighbors for KNN								10
Seed for Random number generator								96801393
Computed values
Estimate of pi0 (proportion of null genes)								0.806
s0 percentile								0
False Discovery Rate (%)								0
List of Significant Genes for Delta = 1.888
Negative genes (10)
	Row	Gene ID	Gene Name	Score(d)	Numerator(r)	Denominator(s+s0)	Fold Change	q-value(%)
	54963	5598827	Irf8	-10.0937	-276.971	27.4399	0.490698	0
	43297	4551883	Fkbp5	-9.09256	-274.659	30.207	0.3313	0
	62754	4400689	Mcm10	-8.317	-67.5214	8.11848	0.433272	0
	70890	4985018	Notch1	-8.14008	-254.616	31.2793	0.317225	0
	43300	5172249	Fkbp5	-7.31802	-452.952	61.8954	0.399863	0
	53721	5396175	Il6st	-7.26809	-1075.98	148.042	0.478841	0
	94857	5217703	Siglech	-7.0673	-185.919	26.307	0.336013	0
	36670	4579266	E2f8	-6.94964	-252.149	36.2822	0.469931	0
	34221	4617624	Dirc2	-6.9275	-167.687	24.206	0.445228	0
	12277	5052286	Amdhd2	-6.5007	-53.4218	8.21786	0.361354	0
	Estimated Miss rates for Delta=1.8882917069227
		Quantiles	Cutpoints	Miss Rate(%)
		0 -> 0.05	-6.456 -> -2.724	79.87
		0.05 -> 0.1	-2.724 -> -2.147	70.43
		0.1 -> 0.15	-2.147 -> -1.803	63.87
		0.15 -> 0.2	-1.803 -> -1.535	55.16
		0.2 -> 0.25	-1.535 -> -1.315	47.84
		0.25 -> 0.75	-1.315 -> 0.394	12.45
		0.75 -> 0.8	0.394 -> 0.617	0
		0.8 -> 0.85	0.617 -> 0.882	0
		0.85 -> 0.9	0.882 -> 1.22	0
		0.9 -> 0.95	1.22 -> 1.76	0
		0.95 -> 1	1.76 -> 10.616	6.33
