# Supplementary material for: Expression and Function of PML-RARA in the Hematopoietic Progenitor Cells of Ctsg-PML-RARA Mice
Source: PLoS One. 2012 Oct 8;7(10):e46529. doi: 10.1371/journal.pone.0046529 (PMC3466302; doi:10.1371/journal.pone.0046529)
Supplement: Table S12 — Ctsg-PML-RARA versus WT MEP SAM Results. (XLSX) [file pone.0046529.s022.xlsx]

## Sheet: Table S12. MEP SAM Results
Current settings
Input parameters
Data type?								Two class unpaired
Array or Seq data?								array
Arrays centered?								FALSE
Delta								1.39714
Minimum fold change								2
Test statistic								standard
Are data are log scale?								FALSE
Number of permutations								100
Input percentile for exchangeability factor s0								Automatic choice
Number of neighbors for KNN								10
Seed for Random number generator								43748110
Computed values
Estimate of pi0 (proportion of null genes)								0.86
s0 percentile								5.001
False Discovery Rate (%)								0
List of Significant Genes for Delta = 1.397
Positive genes (6)
	Row	Gene ID	Gene Name	Score(d)	Numerator(r)	Denominator(s+s0)	Fold Change	q-value(%)	localfdr(%)
	2760	5043907	1110067D22Rik	6.7648	573.241	84.7389	2.24898	0	8.2852
	101172	5186585	Tbc1d22b	5.50029	294.147	53.4784	2.29058	0	8.97971
	102186	4569724	Terf1	4.95816	241.643	48.7364	2.54771	0	8.92435
	23284	4438921	Chek1	4.83514	276.029	57.0881	2.45841	0	8.87928
	80044	5140061	Prmt5	4.544	571.154	125.694	2.11873	0	8.79562
	104576	4415884	Tmem63b	4.39185	357.476	81.3954	2.12726	0	8.79092
	Estimated Miss rates for Delta=1.39713907652207
		Quantiles	Cutpoints	Miss Rate(%)
		0 -> 0.05	-7.174 -> -1.164	0
		0.05 -> 0.1	-1.164 -> -0.843	0
		0.1 -> 0.15	-0.843 -> -0.63	0
		0.15 -> 0.2	-0.63 -> -0.464	0
		0.2 -> 0.25	-0.464 -> -0.319	0
		0.25 -> 0.75	-0.319 -> 0.878	10.45
		0.75 -> 0.8	0.878 -> 1.038	39.95
		0.8 -> 0.85	1.038 -> 1.227	48.57
		0.85 -> 0.9	1.227 -> 1.476	57.23
		0.9 -> 0.95	1.476 -> 1.891	64.95
		0.95 -> 1	1.891 -> 4.39	77.47
