# Supplementary material for: Expression and Function of PML-RARA in the Hematopoietic Progenitor Cells of Ctsg-PML-RARA Mice
Source: PLoS One. 2012 Oct 8;7(10):e46529. doi: 10.1371/journal.pone.0046529 (PMC3466302; doi:10.1371/journal.pone.0046529)
Supplement: Table S13 — Ctsg-PML-RARA versus WT Promyelocyte SAM Results. (XLSX) [file pone.0046529.s023.xlsx]

## Sheet: Table S13. Pros SAM Results
Current settings
Input parameters
Data type?								Two class unpaired
Array or Seq data?								array
Arrays centered?								FALSE
Delta								2.2218
Minimum fold change								2
Test statistic								standard
Are data are log scale?								FALSE
Number of permutations								100
Input percentile for exchangeability factor s0								Automatic choice
Number of neighbors for KNN								10
Seed for Random number generator								72935121
Computed values
Estimate of pi0 (proportion of null genes)								0.645
s0 percentile								5.001
False Discovery Rate (%)								0
List of Significant Genes for Delta = 2.222
Positive genes (1)
	Row	Gene ID	Gene Name	Score(d)	Numerator(r)	Denominator(s+s0)	Fold Change	q-value(%)	localfdr(%)
	27026	4650285	Hbb-b1	7.8377	6958.34	887.803	3.50282	0	9.69736
Negative genes (176)
	Row	Gene ID	Gene Name	Score(d)	Numerator(r)	Denominator(s+s0)	Fold Change	q-value(%)	localfdr(%)
	11227	4447921	Nudc	-13.4169	-1357.2	101.156	0.405493	0	6.99573
	93659	5501645	AY036118	-10.1077	-836.471	82.7557	0.390221	0	0.654808
	83901	5375424	---	-9.74012	-1861.5	191.117	0.144738	0	0.709927
	58561	5052624	---	-9.68535	-1423.76	147.001	0.120023	0	0.7212
	31954	4713752	Ddx5	-9.26059	-516.861	55.813	0.376327	0	0.821335
	10901	4443642	Tuba1a	-9.01493	-669.191	74.2314	0.497987	0	0.880243
	18078	4534992	Top2b	-8.41933	-1522.3	180.81	0.414783	0	0.977212
	92946	5492806	Prpf3	-8.37234	-631.012	75.3687	0.21172	0	0.980435
	32502	4720624	Fam111a	-8.28834	-609.055	73.4834	0.400259	0	0.984155
	23904	4610126	H2-K1	-8.19979	-466.591	56.9028	0.219868	0	0.985067
	12025	4457896	B4galt5	-8.12036	-691.484	85.1544	0.340614	0	0.983081
	37690	4787273	---	-8.03295	-898.121	111.805	0.205411	0	0.977673
	14375	4487769	Clec2d	-7.87623	-1475.87	187.383	0.331048	0	0.959212
	101593	5602609	Osbpl8	-7.85639	-524.494	66.7603	0.302027	0	0.956049
	86306	5407040	Nop58	-7.824	-385.581	49.2818	0.29502	0	0.950481
	19525	4553681	Ect2	-7.70125	-1107.19	143.767	0.292896	0	0.924727
	97528	5550701	Tuba1c	-7.64611	-683.862	89.4391	0.478935	0	0.91071
	7807	4404237	Kdm5c	-7.63618	-546.847	71.6126	0.448713	0	0.908023
	84752	5386470	Tuba1b	-7.56342	-655.857	86.7144	0.488634	0	0.886822
	45570	4887098	Smarcc1	-7.40286	-1232.51	166.491	0.421073	0	0.830858
	9228	4421209	Arglu1	-7.39301	-808.845	109.407	0.476599	0	0.827022
	56210	5023051	2310035C23Rik	-7.30251	-568.574	77.86	0.379567	0	0.789646
	21793	4582418	Ccdc47	-7.25924	-1010.98	139.268	0.440152	0	0.770422
	87788	5425644	Smarcc1	-7.1263	-1972.97	276.858	0.347175	0	0.705989
	51171	4958728	Cse1l	-6.92887	-994.949	143.595	0.44217	0	0.595644
	53597	4989024	Gtf2e1	-6.91007	-583.155	84.3921	0.350688	0	0.584245
	12131	4459253	Prpf3	-6.84598	-900.289	131.506	0.356798	0	0.544254
	17672	4529794	Rad17	-6.82957	-722.511	105.792	0.412906	0	0.533742
	38197	4794237	Stat1	-6.80946	-1865.39	273.94	0.474974	0	0.52071
	62416	5103412	Lrrc33	-6.7474	-1190.45	176.43	0.322513	0	0.479483
	13022	4470700	Olfr1404	-6.74231	-704.278	104.456	0.0998968	0	0.476032
	89523	5447566	Derl2	-6.68564	-537.813	80.443	0.252549	0	0.436994
	39038	4804801	Itsn2	-6.64508	-1084.35	163.181	0.469272	0	0.40832
	64319	5127400	Rbm39	-6.60064	-606.031	91.814	0.356104	0	0.376245
	36192	4767454	Frg1	-6.57543	-483.295	73.5001	0.468201	0	0.357741
	24707	4620448	Smc1a	-6.56554	-642.484	97.8569	0.427668	0	0.350428
	4020	4355036	Hspa5	-6.54656	-513.144	78.3838	0.413192	0	0.336294
	80254	5328711	Jun	-6.52769	-1273.27	195.056	0.478703	0	0.322126
	87068	5417126	Dnajb4	-6.52112	-744.875	114.225	0.389951	0	0.317164
	54188	4996550	Brd2	-6.49672	-973.172	149.794	0.466384	0	0.298624
	33188	4729495	Fxr1	-6.46893	-754.515	116.637	0.493116	0	0.277286
	46579	4899811	Spn	-6.44864	-294.659	45.6932	0.267891	0	0.26155
	102627	5615611	Fam178a	-6.43293	-452.237	70.3002	0.290988	0	0.24929
	60454	5077671	G2e3	-6.42495	-479.669	74.6572	0.49003	0	0.24303
	26061	4637866	Fam133b	-6.41902	-787.06	122.614	0.474702	0	0.238366
	104108	5369764	---	-6.41239	-397.195	61.9418	0.232543	0	0.233149
	92467	5486198	Psmc6	-6.38333	-626.603	98.1625	0.351331	0	0.210115
	90439	5459515	Nop58	-6.37175	-668.537	104.922	0.314587	0	0.200881
	87646	5424038	Eif2s3x	-6.37034	-711.253	111.651	0.309896	0	0.199757
	103571	4941782	---	-6.33174	-258.587	40.8398	0.306337	0	0.168723
	23365	4602646	Derl2	-6.32569	-842.003	133.108	0.352543	0	0.163833
	60662	5080560	Ggta1	-6.3225	-407.914	64.5179	0.347101	0	0.161245
	51555	4963500	Hist3h2a	-6.29687	-1350.22	214.427	0.251516	0	0.14042
	24828	4622145	Snrnp70	-6.29458	-718.618	114.165	0.484703	0	0.138553
	41464	4835982	Mrpl3	-6.2927	-296.214	47.0727	0.282213	0	0.137019
	89450	5446529	Clec2d	-6.28915	-727.781	115.72	0.263731	0	0.134122
	62619	5106184	Pdia4	-6.28474	-590.206	93.911	0.390265	0	0.130514
	90474	5460104	Taf7	-6.26185	-444.042	70.9122	0.287857	0	0.111762
	81086	5339884	Tdrd3	-6.18516	-570.975	92.3137	0.310015	0	0.0483335
	90712	5463156	Fam192a	-6.18385	-599.631	96.9672	0.4165	0	0.047242
	44026	4867161	Snd1	-6.16547	-656.506	106.481	0.366802	0	0.031938
	86538	5410006	Cpsf6	-6.15247	-716.843	116.513	0.310044	0	0.0210978
	32788	4724425	Ccdc47	-6.13874	-729.868	118.895	0.499669	0	0.00964563
	20099	4560855	Atad2	-6.13332	-872.072	142.186	0.416475	0	0.00511357
	82478	5357311	---	-6.09645	-983.543	161.33	0.142384	0	0
	6104	4382299	Derl2	-6.02145	-1120.73	186.122	0.381609	0	0
	87029	5416482	Hist1h2bg	-6.02016	-1146.6	190.461	0.382408	0	0
	76619	5282870	Paip2	-6.01627	-576.782	95.8704	0.466404	0	0
	19603	4554736	Arhgef1	-5.98951	-1172.63	195.781	0.386157	0	0
	41441	4835673	Tubgcp3	-5.95443	-868.104	145.791	0.402077	0	0
	2793	4340349	2410042D21Rik	-5.95305	-573.349	96.3118	0.328545	0	0
	68830	5185293	Eif3d	-5.94686	-418.853	70.4326	0.383449	0	0
	4756	4364843	---	-5.91947	-1620.16	273.7	0.492379	0	0
	101006	5595411	Hspa5	-5.91637	-1560.72	263.796	0.337924	0	0
	69420	5192974	Lman1	-5.89835	-428.036	72.5687	0.284394	0	0
	86808	5413732	Bccip	-5.89303	-814.968	138.293	0.236071	0	0
	95349	5522714	Spcs3	-5.87452	-973.332	165.687	0.49327	0	0
	57253	5036308	Tial1	-5.86751	-1324.47	225.73	0.404673	0	0
	100076	5583627	Stat1	-5.84872	-761.921	130.271	0.432018	0	0
	12863	4468683	Snd1	-5.81787	-1239.42	213.036	0.362197	0	0
	93160	5495524	Hist1h3b	-5.81294	-1827.2	314.333	0.30184	0	0
	89347	5445179	Irgm1	-5.80803	-228.89	39.4092	0.26592	0	0
	81165	5340825	Arhgef1	-5.77529	-944.51	163.543	0.408051	0	0
	57770	5042572	Sin3a	-5.76961	-351.771	60.9695	0.442647	0	0
	4489	4361322	Zfp207	-5.75792	-1022.28	177.544	0.446417	0	0
	77168	5289810	Ralbp1	-5.75384	-365.349	63.4965	0.475647	0	0
	15708	4504554	Calu	-5.75319	-356.366	61.9423	0.407096	0	0
	15860	4506317	Naip5	-5.74833	-678.599	118.052	0.400257	0	0
	74751	5260250	Cdkn1b	-5.74144	-787.795	137.212	0.391925	0	0
	93456	5499277	St13	-5.73437	-1080.34	188.398	0.470286	0	0
	102189	5609899	Pabpc1	-5.72549	-1971.16	344.278	0.448548	0	0
	12857	4468634	Mapre1	-5.71264	-775.89	135.82	0.400741	0	0
	45280	4883651	Ptprs	-5.67687	-495.765	87.3307	0.418568	0	0
	31309	4705230	Hist1h3b	-5.66142	-1944.16	343.406	0.28823	0	0
	38921	4803091	Erlin1	-5.63593	-1279.87	227.092	0.381129	0	0
	4643	4363263	Hells	-5.63476	-614.817	109.111	0.359367	0	0
	25470	4630199	Helz	-5.63093	-549.053	97.5067	0.439299	0	0
	13769	4480574	G2e3	-5.62839	-559.518	99.4099	0.371093	0	0
	75683	5271525	Magoh	-5.62477	-1234.64	219.502	0.495505	0	0
	62369	5102857	Ubap2	-5.62446	-299.382	53.2286	0.409361	0	0
	37058	4779346	Xpr1	-5.60664	-470.883	83.9865	0.493704	0	0
	55017	5007114	Rpl4	-5.58327	-1264.01	226.392	0.342399	0	0
	55647	5015498	Hnrpdl	-5.56658	-451.663	81.1383	0.285467	0	0
	94802	5515729	Cnpy3	-5.55923	-344.516	61.9719	0.410681	0	0
	79823	5323008	Prpf38a	-5.55418	-462.982	83.3573	0.447461	0	0
	21391	4577298	Rpl7l1	-5.53576	-491.541	88.7938	0.4071	0	0
	68790	5184699	Anp32a	-5.53517	-1068.4	193.019	0.486197	0	0
	64477	5129644	Sh3gl1	-5.53338	-229.072	41.3983	0.274893	0	0
	64824	5133877	Clec2g	-5.51574	-359.212	65.1248	0.286513	0	0
	56386	5025367	Phip	-5.51403	-423.678	76.8363	0.497925	0	0
	57843	5043440	Haus3	-5.50675	-935.657	169.911	0.445921	0	0
	35372	4757639	Etv6	-5.50485	-1134.19	206.035	0.47892	0	0
	24103	4612549	Luc7l	-5.49299	-824.147	150.036	0.403048	0	0
	20377	4564269	Hnrnpa1	-5.47877	-795.981	145.284	0.409844	0	0
	27261	4652904	Mat2b	-5.44638	-450.534	82.7217	0.38885	0	0
	22849	4596127	Arhgef1	-5.4402	-777.638	142.943	0.334482	0	0
	103787	5130186	---	-5.43649	-839.054	154.338	0.375659	0	0
	61148	5086650	Hsp90aa1	-5.42931	-700.273	128.98	0.451266	0	0
	20183	4561834	Tial1	-5.42835	-1005.07	185.152	0.399236	0	0
	28010	4662147	Cbx3	-5.42696	-633.602	116.751	0.298759	0	0
	29573	4682448	Dmrt2	-5.42586	-819.668	151.067	0.458062	0	0
	17012	4520752	Prpf38a	-5.40662	-631.944	116.883	0.343128	0	0
	26789	4647064	Ing3	-5.40461	-457.274	84.608	0.307185	0	0
	49020	4931599	BC003331	-5.39757	-645.127	119.522	0.441647	0	0
	52328	4973145	Bmi1	-5.39108	-214.773	39.8385	0.309333	0	0
	39011	4804380	Hist1h3b	-5.37255	-1780.28	331.366	0.296075	0	0
	34079	4741176	Cbl	-5.36466	-410.231	76.4691	0.376035	0	0
	39887	4815426	Actg1	-5.36285	-2135.93	398.283	0.362393	0	0
	89893	5452365	Tubgcp3	-5.36006	-569.131	106.18	0.439317	0	0
	90906	5465609	Psmc4	-5.3428	-540.447	101.154	0.40426	0	0
	6361	4385686	Tmpo	-5.33199	-322.397	60.4648	0.381524	0	0
	66251	5151895	Herpud1	-5.33184	-431.294	80.8902	0.397585	0	0
	72540	5231805	---	-5.33048	-648.613	121.68	0.462808	0	0
	82131	5352574	Ehmt1	-5.33016	-262.76	49.2969	0.416174	0	0
	7721	4403199	Taok1	-5.32983	-300.331	56.349	0.320737	0	0
	6373	4385828	Tdp2	-5.32501	-347.755	65.306	0.233649	0	0
	39086	4805362	D4Wsu53e	-5.32501	-977.736	183.612	0.426568	0	0
	86777	5413106	Obfc2a	-5.31805	-1472.82	276.948	0.473857	0	0
	59129	5060089	Snd1	-5.3026	-249.448	47.0426	0.299679	0	0
	9663	4426870	Stap1	-5.30252	-689.207	129.977	0.478884	0	0
	62883	5109571	Anp32e	-5.29498	-698.338	131.887	0.345935	0	0
	17484	4527170	Psmd8	-5.29163	-271.831	51.3699	0.307982	0	0
	69880	5198714	Narg2	-5.27833	-194.629	36.8733	0.228826	0	0
	65102	5137400	Prelid1	-5.2742	-540.532	102.486	0.435671	0	0
	31945	4713605	Ing3	-5.26733	-331.763	62.9851	0.288378	0	0
	19649	4555327	Cops5	-5.25861	-1111.71	211.407	0.478972	0	0
	56985	5032897	Hist1h3b	-5.2573	-1786.12	339.74	0.297327	0	0
	31446	4706960	Spop	-5.25125	-1179.86	224.683	0.442126	0	0
	39797	4814273	Smek1	-5.2468	-245.802	46.8479	0.409245	0	0
	7988	4406359	Mett10d	-5.24422	-239.642	45.6964	0.28915	0	0
	52923	4981025	Tardbp	-5.24402	-1089.82	207.822	0.400495	0	0
	72890	5236466	Igh-VJ558	-5.23998	-2143.86	409.135	0.474307	0	0
	56471	5026397	Mcm4	-5.23428	-317.221	60.6046	0.495971	0	0
	22548	4592168	Frg1	-5.22869	-155.877	29.8119	0.220855	0	0
	16820	4518158	---	-5.21803	-747.638	143.28	0.170193	0	0
	50791	4953539	Eno1	-5.20544	-371.053	71.2817	0.477175	0	0
	81940	5350215	Osbpl8	-5.20375	-525.151	100.918	0.304291	0	0
	51919	4968242	Cflar	-5.19827	-493.181	94.8741	0.458793	0	0
	26516	4643351	Spnb2	-5.19452	-280.358	53.9718	0.356531	0	0
	79550	5319710	Dnajb4	-5.19392	-396.847	76.406	0.231924	0	0
	4460	4361047	Actg1	-5.19223	-660.14	127.14	0.395918	0	0
	24041	4611859	Fam192a	-5.18474	-334.398	64.4966	0.333082	0	0
	39695	4813016	Etv6	-5.17673	-484.27	93.5473	0.308131	0	0
	43392	4859434	Hist1h3b	-5.17309	-1875.82	362.611	0.316181	0	0
	47297	4908989	Amd1	-5.16853	-417.114	80.7027	0.326723	0	0
	64423	5128858	Srsf5	-5.16457	-1484.49	287.437	0.325435	0	0
	3424	4348196	Prkcsh	-5.14936	-155.771	30.2505	0.31062	0	0
	19166	4549160	Smarcc2	-5.14726	-457.036	88.7922	0.496413	0	0
	28742	4671467	Bat2	-5.1413	-948.323	184.452	0.369752	0	0
	75592	5270329	Galnt1	-5.13991	-674.355	131.2	0.452906	0	0
	55998	5020159	Bat1a	-5.13664	-238.032	46.3401	0.418984	0	0
	5872	4379182	Rbm28	-5.13201	-416.539	81.1649	0.32303	0	0
	51927	4968318	Clec2d	-5.12594	-783.297	152.81	0.435036	0	0
	87240	5419204	Eif2s3x	-5.12417	-439.231	85.7173	0.431257	0	0
	104062	5335685	---	-5.12228	-660.645	128.975	0.273475	0	0
	12523	4464317	Hspa5	-5.12159	-471.017	91.967	0.384438	0	0
	Estimated Miss rates for Delta=2.22179800744511
		Quantiles	Cutpoints	Miss Rate(%)
		0 -> 0.05	-5.106 -> -2.657	91.74
		0.05 -> 0.1	-2.657 -> -2.105	85.45
		0.1 -> 0.15	-2.105 -> -1.753	78.65
		0.15 -> 0.2	-1.753 -> -1.48	70.6
		0.2 -> 0.25	-1.48 -> -1.243	60.8
		0.25 -> 0.75	-1.243 -> 0.604	12.12
		0.75 -> 0.8	0.604 -> 0.784	16.77
		0.8 -> 0.85	0.784 -> 0.985	29.22
		0.85 -> 0.9	0.985 -> 1.242	38.61
		0.9 -> 0.95	1.242 -> 1.639	50.66
		0.95 -> 1	1.639 -> 7.108	63.74
